# Supplementary material for: A robust cis-Mendelian randomization method with application to drug target discovery
Source: Nat Commun. 2024 Jul 18;15:6072. doi: 10.1038/s41467-024-50385-y (PMC11258283; doi:10.1038/s41467-024-50385-y)
Supplement: Supplementary file 4 — Source data [file 41467_2024_50385_MOESM4_ESM.xlsx]

## Sheet: Figure 2
Panel A				Panel B
\rho=0.2, K1=0				\rho=0.2, K1=0.4
Method	TIE (\theta=0)	RMSE		Method	TIE (\theta=0)	RMSE
cisMR-cML	0.02	0.0202389		cisMR-cML	0.042	0.0417495
cMLIND	0.032	0.0362968		cMLIND	0.388	0.454047
GEgger	0.034	0.034645		GEgger	0.074	0.557936
eggerIND	0.03	0.109194		eggerIND	0.192	1.43631
GIVW	0.038	0.0189551		GIVW	0.102	0.336748
ivwIND	0.03	0.0344482		ivwIND	0.136	0.579098
LEgger	0.056	0.0215928		LEgger	0.058	0.344305
Method	Power (\theta=0.1)	RMSE		Method	Power (\theta=0.2)	RMSE
cisMR-cML	0.978	0.0210458		cisMR-cML	0.934	0.0429998
cMLIND	0.754	0.0373853		cMLIND	0.578	0.501928
GEgger	0.76	0.0354775		GEgger	0.08	0.559032
eggerIND	0.302	0.10049		eggerIND	0.198	1.4358
GIVW	0.998	0.0195696		GIVW	0.138	0.336862
ivwIND	0.764	0.0360988		ivwIND	0.158	0.582226
LEgger	0.968	0.0220529		LEgger	0.082	0.343813
\rho=0.6, K1=0				\rho=0.6, K1=4
Method	TIE (\theta=0)	RMSE		Method	TIE (\theta=0)	RMSE
cisMR-cML	0.012	0.0204855		cisMR-cML	0.03	0.053212
cMLIND	NA	NA		cMLIND	NA	NA
GEgger	0.04	0.0297517		GEgger	0.108	0.478172
eggerIND	NA	NA		eggerIND	NA	NA
GIVW	0.038	0.0185498		GIVW	0.214	0.410364
ivwIND	0.042	0.0644109		ivwIND	0.932	1.30487
LEgger	0.052	0.0253655		LEgger	0.11	0.423879
Method	Power (\theta=0.1)	RMSE		Method	Power (\theta=0.2)	RMSE
cisMR-cML	0.928	0.0215053		cisMR-cML	0.864	0.0557457
cMLIND	NA	NA		cMLIND	NA	NA
GEgger	0.858	0.0307448		GEgger	0.128	0.477341
eggerIND	NA	NA		eggerIND	NA	NA
GIVW	0.998	0.0193782		GIVW	0.22	0.410904
ivwIND	0.718	0.0647673		ivwIND	0.944	1.3044
LEgger	0.912	0.0258174		LEgger	0.134	0.423206
\rho=0.8, K1=0				\rho=0.8, K1=4
Method	TIE (\theta=0)	RMSE		Method	TIE (\theta=0)	RMSE
cisMR-cML	0.006	0.0215531		cisMR-cML	0.024	0.0904992
cMLIND	NA	NA		cMLIND	NA	NA
GEgger	0.044	0.0316123		GEgger	0.182	0.545718
eggerIND	NA	NA		eggerIND	NA	NA
GIVW	0.024	0.0184447		GIVW	0.366	0.499828
ivwIND	0.04	0.87626		ivwIND	0.96	21.7587
LEgger	0.052	0.0326973		LEgger	0.19	0.539314
Method	Power (\theta=0.1)	RMSE		Method	Power (\theta=0.2)	RMSE
cisMR-cML	0.788	0.0224899		cisMR-cML	0.676	0.106577
cMLIND	NA	NA		cMLIND	NA	NA
GEgger	0.864	0.0326371		GEgger	0.202	0.545181
eggerIND	NA	NA		eggerIND	NA	NA
GIVW	0.998	0.0193449		GIVW	0.364	0.500633
ivwIND	0.538	0.708141		ivwIND	0.962	21.4432
LEgger	0.82	0.0333606		LEgger	0.196	0.53826
Causal effect estimates across 500 replicates when \theta=0.1					(For other panels, please refer to sheets Table S1 and Table S2.)
/theta	/rho
cisMR-cML
0.1	0.2	0.0837066	0.0562111	0.100567	0.100172	0.102848	0.0705983	0.0825736	0.0610257	0.0830298	0.0952053	0.0896483	0.111055	0.116114	0.0968292	0.10368	0.111007	0.100625	0.0510905	0.096455	0.0739141	0.105248	0.133187	0.0701834	0.108996	0.118391	0.142737	0.0838055	0.091489	0.117715	0.117257	0.0789749	0.135457	0.101057	0.0769484	0.110965	0.117861	0.103262	0.086845	0.0939076	0.086596	0.0781734	0.107722	0.110684	0.0885837	0.1084	0.0913511	0.0881813	0.113667
0.1	0.6	0.0797965	0.0663583	0.0757643	0.114457	0.12419	0.07787	0.0858087	0.0756549	0.082473	0.0934062	0.0856475	0.113267	0.115602	0.0917577	0.108625	0.111145	0.0977739	0.0621429	0.10188	0.0737261	0.0779635	0.133051	0.0657801	0.0988336	0.119623	0.122323	0.0790916	0.0936626	0.132222	0.111202	0.091669	0.126404	0.109571	0.0757463	0.119041	0.101867	0.100325	0.0786957	0.0927275	0.0843591	0.0681882	0.119294	0.120088	0.0837473	0.111854	0.0922093	0.0888635	0.112023
0.1	0.8	0.0795977	0.0720015	0.062082	0.113446	0.139959	0.0790199	0.0911248	0.0954724	0.0828875	0.0932703	0.0878123	0.113449	0.125802	0.0877958	0.114344	0.117877	0.0989476	0.0673148	0.108458	0.0890951	0.063904	0.126915	0.0712671	0.0961269	0.121648	0.114788	0.0873312	0.0931485	0.141953	0.108804	0.097431	0.121887	0.09925	0.0750811	0.12267	0.0809484	0.100711	0.0753781	0.0917979	0.0920454	0.0676579	0.11335	0.129259	0.0786052	0.114059	0.113625	0.089511	0.108043
cML-IND
0.1	0.2	0.0993463	0.0731899	0.142213	0.131266	0.0793421	0.0879723	0.0869128	0.162252	0.103151	0.0783195	0.041103	0.109127	0.10956	0.12805	0.0470028	0.120223	0.0756818	0.0500217	0.129407	0.0686611	0.074787	0.126039	0.0692973	0.108113	0.129542	0.113134	0.074903	0.0660131	-0.00248365	0.117578	0.100009	0.0858132	0.0869316	0.0817277	0.138486	0.114058	0.129899	0.085057	0.0309401	0.0746136	0.0659919	0.151856	0.0996824	0.0895048	0.105988	0.0854425	0.0356907	0.105441
Gegger
0.1	0.2	0.0823643	0.0096277	0.0928906	0.103366	0.0959612	0.137036	0.0926191	0.0442122	0.109318	0.0657381	0.112567	0.071952	0.121836	0.10197	0.0902679	0.108003	0.138631	0.0933808	0.0783713	0.0171505	0.10135	0.142515	0.0870141	0.100414	0.119368	0.0995145	0.0820688	0.0825165	0.122607	0.106328	0.0542133	0.131354	0.0738751	0.0647853	0.0956584	0.122779	0.110757	0.0921508	0.113476	0.0657604	0.0732974	0.101284	0.126574	0.0819632	0.0943486	0.0534143	0.110392	0.124962
0.1	0.6	0.0469976	0.0102328	0.0736163	0.0799749	0.107358	0.0579752	0.0652567	0.0333481	0.0820165	0.131981	0.102171	0.129264	0.146873	0.0719834	0.117198	0.117723	0.150322	0.0525271	0.0235209	0.0276346	0.0660216	0.107746	0.106277	0.105144	0.11522	0.130798	0.0886534	0.0857905	0.119395	0.104761	0.0459765	0.119909	0.102675	0.0604167	0.108747	0.0936528	0.0841907	0.0511	0.0878374	0.0902801	0.0556155	0.0848505	0.112053	0.0773068	0.120515	0.0745712	0.074545	0.0985094
0.1	0.8	0.0631656	-0.0755247	0.0629028	0.0551746	0.116415	0.0583332	0.0545943	0.037977	0.0783636	0.0795597	0.10532	0.11333	0.176879	0.0437823	0.0989592	0.125437	0.150235	0.0654437	0.00738118	0.0463432	0.0536213	0.124699	0.0973741	0.0854585	0.117087	0.0877799	0.0881151	0.0867446	0.09162	0.125289	0.0886518	0.106255	0.0966673	0.0633093	0.135276	0.073043	0.0752864	0.0361307	0.0986075	0.100789	0.0841936	0.106814	0.103603	0.0693926	0.102538	0.0853123	0.070564	0.0963006
Egger-IND
0.1	0.2	-0.0514917	0.0568601	-0.22243	0.120081	0.0857684	0.163751	0.118408	0.0242889	0.204348	0.0724616	0.0481972	0.045144	0.0037036	0.175121	0.0347826	0.0569357	0.396444	-0.00264896	0.126795	-0.0333342	0.119782	0.130472	0.0833477	0.0824892	0.0816474	0.0943405	0.105584	0.0590436	0.0144741	0.141705	0.143492	0.124976	-0.0533935	-0.00995467	0.0916399	0.179644	0.182645	0.11379	-0.0556347	0.151395	0.0250607	0.119543	0.102668	0.0805394	0.0329156	0.00216644	0.0442281	0.12305
GIVW
0.1	0.2	0.0817673	0.0599468	0.0961654	0.1096+F3403015862614	0.101896	0.067043	0.0807765	0.0666684	0.0855035	0.0885648	0.0922786	0.111786	0.114933	0.093085	0.0990286	0.108123	0.0985657	0.054067	0.0944397	0.0722392	0.0935002	0.120338	0.0666401	0.104522	0.121167	0.125779	0.0787139	0.0890832	0.110145	0.117216	0.0749712	0.12722	0.100097	0.0780198	0.112325	0.109584	0.0987376	0.0870247	0.0953223	0.0839443	0.0755068	0.108327	0.109201	0.0904532	0.106788	0.0891928	0.0855296	0.111771
0.1	0.6	0.0765723	0.0603608	0.0763862	0.113457	0.121584	0.076058	0.0847346	0.0856124	0.0851827	0.0896885	0.0946512	0.108737	0.119985	0.0867405	0.111059	0.110378	0.0954023	0.0581219	0.100162	0.0845344	0.0762955	0.105311	0.0678713	0.101006	0.121928	0.0973974	0.0810106	0.0906331	0.109831	0.105431	0.0800111	0.128087	0.103019	0.0762701	0.116876	0.0908376	0.0946074	0.0876235	0.090743	0.0844175	0.0742789	0.115463	0.108273	0.0811798	0.111637	0.0851073	0.0868301	0.103379
0.1	0.8	0.0763394	0.058704	0.0636871	0.114886	0.124737	0.0780136	0.0878052	0.0997602	0.0881813	0.0903354	0.0938428	0.106048	0.119891	0.0870273	0.116661	0.114785	0.0961206	0.063804	0.101568	0.10567	0.0691964	0.0967146	0.0707238	0.096443	0.12525	0.081563	0.0839769	0.091027	0.0985823	0.0971029	0.0808788	0.123609	0.100944	0.0745837	0.122608	0.0801236	0.101039	0.0935302	0.0898699	0.0909245	0.0726477	0.112709	0.111124	0.0809662	0.112098	0.0819332	0.0940676	0.0982332
IVW-IND
0.1	0.2	0.101088	0.0698658	0.138717	0.133734	0.0789424	0.0901572	0.0944261	0.149875	0.112068	0.0795675	0.0405073	0.106003	0.111852	0.130521	0.0411667	0.118718	0.0615813	0.0481774	0.129452	0.0661158	0.0732815	0.129643	0.0702786	0.105229	0.132716	0.110471	0.0737419	0.0563996	0.00690853	0.11437	0.101359	0.0854517	0.0935977	0.0804727	0.132849	0.132556	0.131736	0.0798421	0.021923	0.0726898	0.0680234	0.149172	0.0999301	0.0858835	0.10205	0.0869972	0.0409336	0.10936
0.1	0.6	0.109517	0.0714528	0.0385767	0.150452	0.145896	0.0639454	0.0895084	0.162136	0.121551	0.096966	0.0821792	0.121277	0.0939778	0.116703	0.19127	0.123883	0.0879468	0.0580482	0.125517	0.0595814	0.0315016	0.0745684	0.07218	0.100908	0.147992	0.0890785	0.0572199	0.479523	0.101842	0.0118651	0.0299478	0.0547139	0.159067	0.0875405	0.12072	0.0798231	0.0943411	0.10136	0.0904929	0.079949	0.0763009	0.122342	0.10393	0.111437	0.101419	0.0768874	0.0711272	0.119746
0.1	0.8	0.098233	0.0679964	0.0475338	0.127205	0.115659	0.0389584	0.129221	0.147639	0.110785	0.100351	0.0888134	0.115769	0.0938692	0.114521	0.144712	0.126198	0.147722	0.0717665	0.112397	0.141637	0.0394118	-0.0576534	0.0767168	0.279439	0.129597	0.0885649	0.0498463	10.5342	-0.322304	0.0600916	0.0687353	0.042709	0.044963	0.0762138	-0.464688	0.049334	0.480778	0.167237	0.0956528	0.0480562	0.123083	0.113125	0.101521	0.106339	0.129168	0.0797534	0.150483	0.086149
Legger
0.1	0.2	0.0830716	0.0515452	0.0958917	0.0966345	0.086215	0.0656263	0.074153	0.0441797	0.0854438	0.0874336	0.0961936	0.124793	0.121031	0.10398	0.0954353	0.117134	0.097773	0.0545819	0.0442403	0.0400964	0.0925778	0.135933	0.0661185	0.105134	0.114647	0.157366	0.0774448	0.088309	0.116521	0.134007	0.0864142	0.129914	0.0941627	0.077945	0.11078	0.11352	0.0879033	0.067045	0.0955662	0.0806216	0.0743764	0.106737	0.113763	0.0915625	0.104722	0.0893072	0.082913	0.11536
0.1	0.6	0.0774517	0.0547827	0.0763383	0.100096	0.109551	0.072767	0.0686235	0.0293009	0.0757237	0.0895904	0.103546	0.155532	0.145419	0.0867399	0.107581	0.126759	0.0940456	0.0598171	0.0293375	0.0215695	0.0450862	0.132003	0.0681146	0.102397	0.111581	0.158999	0.0775171	0.0904326	0.120935	0.142878	0.100853	0.125372	0.0949064	0.0762413	0.11504	0.0873074	0.0746005	0.0329403	0.0905282	0.0789173	0.0728282	0.112668	0.113684	0.0779521	0.108999	0.0824571	0.0720562	0.107326
0.1	0.8	0.0761194	0.0727651	0.0636081	0.0998898	0.123905	0.0757908	0.0456834	0.0246293	0.0593195	0.0903238	0.110095	0.195058	0.17343	0.0592979	0.112143	0.138773	0.0926036	0.067188	0.00817769	0.0144775	0.000897378	0.131133	0.0707373	0.0969963	0.113096	0.150667	0.07887	0.0913589	0.118893	0.152577	0.110209	0.119773	0.0926389	0.0745308	0.128992	0.0577703	0.0713822	-0.0113834	0.0890896	0.0822559	0.0713238	0.106114	0.120947	0.0671384	0.10738	0.0749629	0.0551736	0.100359
[truncated: 452 more columns]

## Sheet: Figure 3
Panel A					Panel B
\rho	Method	TIE	RMSE (\theta=0)		\rho	Method	TIE	RMSE (\theta=0)
0.2	cisMR-cML	0.022	0.0207657		0.2	cisMR-cML	0.026	0.029191
0.2	cisMR-cML-X	0.096	0.0885332		0.2	cisMR-cML-X	0.112	0.0955995
0.2	GEgger	0	0.272039		0.2	GEgger	0.056	0.369714
0.2	GEgger-X	0.116	0.190177		0.2	GEgger-X	0.146	0.567093
0.2	GIVW	0	0.10641		0.2	GIVW	0.064	0.268375
0.2	GIVW-X	0.118	0.091875		0.2	GIVW-X	0.138	0.268973
0.2	LEgger	0	0.173047		0.2	LEgger	0.042	0.287358
0.2	LEgger-X	0.064	0.104031		0.2	LEgger-X	0.044	0.339507
	Method	Power	RMSE (\theta=0.2)			Method	Power	RMSE (\theta=0.2)
0.2	cisMR-cML	1	0.0228102		0.2	cisMR-cML	0.95	0.0318186
0.2	cisMR-cML-X	0.794	0.0840049		0.2	cisMR-cML-X	0.758	0.0889976
0.2	GEgger	0.012	0.272438		0.2	GEgger	0.096	0.370036
0.2	GEgger-X	0.348	0.192365		0.2	GEgger-X	0.202	0.568009
0.2	GIVW	0	0.106156		0.2	GIVW	0.098	0.268591
0.2	GIVW-X	0.59	0.0917153		0.2	GIVW-X	0.302	0.269373
0.2	LEgger	0.002	0.173541		0.2	LEgger	0.062	0.287691
0.2	LEgger-X	0.298	0.104095		0.2	LEgger-X	0.1	0.339763
	Method	TIE	RMSE (\theta=0)			Method	TIE	RMSE (\theta=0)
0.6	cisMR-cML	0.016	0.023733		0.6	cisMR-cML	0.01	0.0391047
0.6	cisMR-cML-X	0.118	0.154746		0.6	cisMR-cML-X	0.172	0.173214
0.6	GEgger	0.022	0.324771		0.6	GEgger	0.086	0.396741
0.6	GEgger-X	0.138	0.523326		0.6	GEgger-X	0.138	0.607509
0.6	GIVW	0.062	0.302599		0.6	GIVW	0.18	0.372559
0.6	GIVW-X	0.192	0.299069		0.6	GIVW-X	0.19	0.375278
0.6	LEgger	0.014	0.32912		0.6	LEgger	0.078	0.371818
0.6	LEgger-X	0.074	0.336479		0.6	LEgger-X	0.046	0.441781
	Method	Power	RMSE (\theta=0.2)			Method	Power	RMSE (\theta=0.2)
0.6	cisMR-cML	0.994	0.0259645		0.6	cisMR-cML	0.926	0.0436187
0.6	cisMR-cML-X	0.68	0.157314		0.6	cisMR-cML-X	0.634	0.177628
0.6	GEgger	0.036	0.325732		0.6	GEgger	0.116	0.396523
0.6	GEgger-X	0.198	0.525033		0.6	GEgger-X	0.164	0.608083
0.6	GIVW	0.122	0.301645		0.6	GIVW	0.196	0.372848
0.6	GIVW-X	0.27	0.298231		0.6	GIVW-X	0.254	0.375796
0.6	LEgger	0.052	0.329423		0.6	LEgger	0.1	0.371544
0.6	LEgger-X	0.12	0.337245		0.6	LEgger-X	0.068	0.443795
	Method	TIE	RMSE (\theta=0)			Method	TIE	RMSE (\theta=0)
0.8	cisMR-cML	0.014	0.0314354		0.8	cisMR-cML	0.01	0.0655649
0.8	cisMR-cML-X	0.138	0.201461		0.8	cisMR-cML-X	0.18	0.243802
0.8	GEgger	0.12	0.440172		0.8	GEgger	0.164	0.493976
0.8	GEgger-X	0.202	0.594511		0.8	GEgger-X	0.172	0.676732
0.8	GIVW	0.288	0.45534		0.8	GIVW	0.352	0.490422
0.8	GIVW-X	0.31	0.456511		0.8	GIVW-X	0.306	0.494512
0.8	LEgger	0.094	0.452838		0.8	LEgger	0.14	0.475652
0.8	LEgger-X	0.102	0.518103		0.8	LEgger-X	0.058	0.574684
	Method	Power	RMSE (\theta=0.2)			Method	Power	RMSE (\theta=0.2)
0.8	cisMR-cML	0.966	0.0337561		0.8	cisMR-cML	0.826	0.0816819
0.8	cisMR-cML-X	0.633266	0.207879		0.8	cisMR-cML-X	0.586	0.25358
0.8	GEgger	0.142	0.439054		0.8	GEgger	0.182	0.494241
0.8	GEgger-X	0.2	0.59344		0.8	GEgger-X	0.196	0.678861
0.8	GIVW	0.338	0.454466		0.8	GIVW	0.366	0.490831
0.8	GIVW-X	0.34	0.455755		0.8	GIVW-X	0.32	0.495131
0.8	LEgger	0.128	0.452991		0.8	LEgger	0.168	0.474709
0.8	LEgger-X	0.14	0.519653		0.8	LEgger-X	0.094	0.575301

## Sheet: Figure 4
Method	Scenario	TIE	RMSE (\theta=0)
cisMR-cML	s1	0.04	0.0155781
cisMR-cML-X	s1	0.076	0.0227769
GEgger-X	s1	0.052	0.0787383
GIVW-X	s1	0.134	0.0193762
ivwIND	s1	0.162	0.021515
LEgger	s1	0.034	0.0470064
Method	Scenario	Power	RMSE (\theta=0.05)
cisMR-cML	s1	0.792	0.0168141
cisMR-cML-X	s1	0.82	0.0211635
GEgger-X	s1	0.434	0.0786414
GIVW-X	s1	0.88	0.0197118
ivwIND	s1	0.882	0.0218458
LEgger	s1	0.224	0.0472398
Method	Scenario	TIE	RMSE (\theta=0)
cisMR-cML	s2	0.038	0.0288899
cisMR-cML-X	s2	0.202	0.112134
GEgger-X	s2	0.234	1.06384
GIVW-X	s2	0.314	0.161087
ivwIND	s2	0.638	0.200308
LEgger	s2	0.098	0.297972
	Scenario	Power	RMSE (\theta=0.05)
cisMR-cML	s2	0.338	0.027839
cisMR-cML-X	s2	0.298	0.108804
GEgger-X	s2	0.226	1.03788
GIVW-X	s2	0.358	0.157242
ivwIND	s2	0.662	0.200467
LEgger	s2	0.102	0.294662

## Sheet: Figure 5
cisMR-cML		b	se	pval		Gegger-X	b	se	pval		GIVW-X	b	se	pval		WR	b	se	pval		Legger	b	se	pval
SeqId_10070_22	6	0.0216547	0.00673025	0.00129304		SeqId_10070_22	-0.0192909	0.0263344	0.463842		SeqId_10070_22	0.0122698	0.00805979	0.127923		SeqId_10070_22	-0.000714217	0.0253547	0.977527		SeqId_10070_22	0.0173529	0.0276245	0.563974
SeqId_10088_37	3	0.00285426	0.0161817	0.859989		SeqId_10088_37	0.130413	0.353195	0.71195		SeqId_10088_37	0.00165907	0.0116605	0.886858		SeqId_10088_37	0.0624163	0.0560842	0.26575		SeqId_10088_37	-0.146273	0.307813	0.717588
SeqId_10451_11	3	-0.00254042	0.0102472	0.8042		SeqId_10451_11	0.0136896	0.0170642	0.422414		SeqId_10451_11	-0.00175147	0.00654478	0.788997		SeqId_10451_11	0.0106392	0.022057	0.629555		SeqId_10451_11	0.0235543	0.0198716	0.210295
SeqId_10558_26	4	0.0051922	0.0229131	0.820732		SeqId_10558_26	0.0395941	0.0998248	0.691636		SeqId_10558_26	0.00905897	0.0194672	0.641684		SeqId_10558_26	0.125465	0.045767	0.00611818		SeqId_10558_26	0.0197704	0.0169769	0.364326
SeqId_10561_5	3	0.00374437	0.00912747	0.681637		SeqId_10561_5	0.0160014	0.0279961	0.56762		SeqId_10561_5	0.00245074	0.00866799	0.77738		SeqId_10561_5	0.0177707	0.0329659	0.589844		SeqId_10561_5	0.00206395	0.00927577	0.743142
SeqId_10565_19	5	-0.000907376	0.00589746	0.877721		SeqId_10565_19	-0.00323944	0.0074181	0.662334		SeqId_10565_19	-0.00153942	0.00459625	0.737679		SeqId_10565_19	-0.00644053	0.0147958	0.663349		SeqId_10565_19	-0.000795049	0.00466208	0.832197
SeqId_10605_22	3	0.0203722	0.0129217	0.114891		SeqId_10605_22	-0.0366312	0.0695721	0.598527		SeqId_10605_22	0.0219531	0.00960576	0.0222887		SeqId_10605_22	0.0434653	0.0402959	0.280743		SeqId_10605_22	0.0201195	0.0153241	0.414387
SeqId_10620_21	17	0.00209387	0.004318	0.627736		SeqId_10620_21	-0.0202559	0.0118382	0.0870689		SeqId_10620_21	0.0021628	0.00377608	0.566805		SeqId_10620_21	0.00775479	0.0152672	0.611498		SeqId_10620_21	0.00241269	0.00378636	0.475576
SeqId_10666_7	5	-0.00349422	0.00507641	0.491248		SeqId_10666_7	0.0025454	0.0073356	0.728597		SeqId_10666_7	-0.00168704	0.00365756	0.644621		SeqId_10666_7	0.000583707	0.0135712	0.965693		SeqId_10666_7	-0.00616302	0.00976325	0.572696
SeqId_10714_7	4	0.00234444	0.00205337	0.253559		SeqId_10714_7	0.00365087	0.00325402	0.261881		SeqId_10714_7	0.00194109	0.0023591	0.410617		SeqId_10714_7	0.00786123	0.00799915	0.325726		SeqId_10714_7	0.00530881	0.00394682	0.139235
SeqId_10754_113	3	-0.00171096	0.0103687	0.868935		SeqId_10754_113	0.00362299	0.0105375	0.730984		SeqId_10754_113	0.00125804	0.00305918	0.6809		SeqId_10754_113	0.0105655	0.00903794	0.242398		SeqId_10754_113	-0.00165009	0.003369	0.655279
SeqId_10832_24	5	-0.00531639	0.00276677	0.0546667		SeqId_10832_24	-0.00334701	0.00376957	0.374593		SeqId_10832_24	-0.00537757	0.00302088	0.0750542		SeqId_10832_24	-0.0166005	0.010013	0.0973387		SeqId_10832_24	-0.00505606	0.00314055	0.058757
SeqId_10907_116	4	0.0029614	0.00386526	0.443582		SeqId_10907_116	0.00568657	0.00808429	0.481801		SeqId_10907_116	0.00202823	0.00452804	0.654207		SeqId_10907_116	0.00835192	0.00991791	0.399729		SeqId_10907_116	0.00248641	0.00564919	0.702836
SeqId_10916_44	5	0.00534692	0.00354386	0.131354		SeqId_10916_44	0.00872522	0.00327808	0.007775		SeqId_10916_44	0.00551669	0.00250477	0.027632		SeqId_10916_44	0.0263812	0.00921751	0.00420885		SeqId_10916_44	0.0073913	0.00610316	0.312572
SeqId_10924_258	3	-0.00587421	0.00740265	0.42747		SeqId_10924_258	0.0600377	0.0750905	0.423978		SeqId_10924_258	-0.00292511	0.00490612	0.551031		SeqId_10924_258	0.030227	0.0227684	0.184315		SeqId_10924_258	-0.00445309	0.00990767	0.731089
SeqId_10977_55	7	0.000667464	0.00596884	0.910962		SeqId_10977_55	0.0146704	0.0127163	0.248638		SeqId_10977_55	0.000958491	0.00457499	0.834053		SeqId_10977_55	0.00590497	0.0186234	0.751188		SeqId_10977_55	0.000538523	0.00496939	0.917918
SeqId_11103_24	4	0.000485157	0.00297855	0.87061		SeqId_11103_24	-0.00152918	0.00450737	0.734412		SeqId_11103_24	0.000198328	0.00251732	0.937203		SeqId_11103_24	-0.000522079	0.00809222	0.948559		SeqId_11103_24	0.000255734	0.00251997	0.80021
SeqId_11104_13	4	0.000600053	0.00262827	0.819407		SeqId_11104_13	0.00467413	0.00324501	0.149753		SeqId_11104_13	0.000920709	0.00212892	0.665395		SeqId_11104_13	0.00695303	0.00683315	0.308895		SeqId_11104_13	0.00112287	0.00347279	0.777119
SeqId_11142_11	5	0.000710905	0.00764001	0.925864		SeqId_11142_11	-0.0174042	0.00619535	0.00496598		SeqId_11142_11	-0.00498382	0.00494417	0.313445		SeqId_11142_11	-0.0385645	0.0128548	0.0026998		SeqId_11142_11	-0.0044065	0.00506868	0.448619
SeqId_11145_72	3	-0.0047106	0.00650189	0.468761		SeqId_11145_72	0.0076285	0.00824447	0.354817		SeqId_11145_72	-0.00324445	0.00315973	0.304508		SeqId_11145_72	-0.00311388	0.010807	0.773243		SeqId_11145_72	-0.00443337	0.00505995	0.541957
SeqId_11152_46	4	0.000287415	0.00892351	0.974306		SeqId_11152_46	0.0128833	0.00759502	0.0898317		SeqId_11152_46	0.00394143	0.00433735	0.363499		SeqId_11152_46	0.0251512	0.0152432	0.0989429		SeqId_11152_46	0.0032784	0.00611343	0.645441
SeqId_11178_21	7	0.00523876	0.00502382	0.297048		SeqId_11178_21	0.00387422	0.00833006	0.641867		SeqId_11178_21	0.00958811	0.00380838	0.0118146		SeqId_11178_21	0.0234762	0.0179412	0.1907		SeqId_11178_21	0.00972089	0.00710893	0.229757
SeqId_11187_11	7	0.000622108	0.00228318	0.785257		SeqId_11187_11	0.000459805	0.00193155	0.811842		SeqId_11187_11	0.000418934	0.00174778	0.810567		SeqId_11187_11	0.00582225	0.00660601	0.378125		SeqId_11187_11	5.92237e-05	0.00179027	0.959368
SeqId_11196_31	4	0.00795737	0.0204498	0.69719		SeqId_11196_31	0.0564754	0.0412281	0.170741		SeqId_11196_31	0.0274113	0.00735429	0.000193574		SeqId_11196_31	0.118733	0.027644	1.74629e-05		SeqId_11196_31	0.0128762	0.0159829	0.505018
SeqId_11208_15	7	-0.0045405	0.00650743	0.485339		SeqId_11208_15	-0.00604005	0.00665963	0.364425		SeqId_11208_15	-0.0052556	0.00344024	0.126591		SeqId_11208_15	-0.0240122	0.0125281	0.0552803		SeqId_11208_15	-0.00328005	0.0033839	0.376909
SeqId_11211_7	4	-0.00399807	0.00304106	0.188612		SeqId_11211_7	-0.010105	0.00600336	0.0923312		SeqId_11211_7	-0.00467766	0.00343268	0.172981		SeqId_11211_7	-0.0166214	0.0146367	0.256127		SeqId_11211_7	-0.00795317	0.00469337	0.143542
SeqId_11212_7	4	0.000614169	0.01042	0.952999		SeqId_11212_7	-0.00596683	0.0343038	0.861912		SeqId_11212_7	-0.00774188	0.0125002	0.535693		SeqId_11212_7	-0.0200753	0.0235922	0.394807		SeqId_11212_7	-0.00728119	0.0152315	0.679777
SeqId_11257_1	5	0.000103153	0.00318959	0.974201		SeqId_11257_1	-0.00316989	0.00412121	0.441795		SeqId_11257_1	0.000148823	0.00264968	0.955209		SeqId_11257_1	-0.00312039	0.00921935	0.735015		SeqId_11257_1	-0.00163168	0.00295003	0.131845
SeqId_11266_8	4	-0.00410187	0.00513181	0.424114		SeqId_11266_8	0.0242992	0.0161127	0.131535		SeqId_11266_8	-0.0113597	0.00595021	0.0562448		SeqId_11266_8	-0.0121076	0.0191469	0.527156		SeqId_11266_8	0.0259033	0.0117836	0.159005
SeqId_11278_4	9	-0.00292236	0.00559232	0.601275		SeqId_11278_4	-0.00445748	0.00683542	0.514327		SeqId_11278_4	-0.00402418	0.00382857	0.293217		SeqId_11278_4	-0.010479	0.0159806	0.511993		SeqId_11278_4	-0.0101508	0.00859347	0.276085
SeqId_11333_82	6	0.00523476	0.00851134	0.538532		SeqId_11333_82	-0.022006	0.0165851	0.184558		SeqId_11333_82	0.00983189	0.0077345	0.203667		SeqId_11333_82	-0.0145826	0.0213879	0.495354		SeqId_11333_82	0.0046861	0.0123015	0.722618
SeqId_11377_19	4	-0.0167541	0.00661187	0.0112785		SeqId_11377_19	0.00489177	0.0157598	0.75626		SeqId_11377_19	-0.0123806	0.0061341	0.0435572		SeqId_11377_19	-0.034431	0.0252643	0.172936		SeqId_11377_19	-0.0110727	0.0185485	0.611114
SeqId_11378_37	3	0.00628302	0.0106099	0.553727		SeqId_11378_37	0.0115918	0.0365354	0.751034		SeqId_11378_37	0.00634565	0.00778029	0.414726		SeqId_11378_37	0.00458075	0.0293707	0.876062		SeqId_11378_37	0.0162971	0.0517763	0.805867
SeqId_11382_5	3	-0.000259103	0.00523211	0.960504		SeqId_11382_5	-0.0103962	0.0140102	0.458061		SeqId_11382_5	-0.000357419	0.00519169	0.945113		SeqId_11382_5	-0.00951996	0.026584	0.720262		SeqId_11382_5	0.002739	0.00652661	0.0500471
SeqId_11387_3	7	0.0039319	0.0102401	0.701001		SeqId_11387_3	0.0402832	0.0191519	0.0354345		SeqId_11387_3	0.0173301	0.0122151	0.155973		SeqId_11387_3	0.109127	0.0242504	6.79535e-06		SeqId_11387_3	0.0143038	0.0189023	0.483328
SeqId_11388_75	4	0.00625819	0.0113977	0.582955		SeqId_11388_75	0.010623	0.0580036	0.854686		SeqId_11388_75	0.0135668	0.0114039	0.234178		SeqId_11388_75	0.0412849	0.0560296	0.461218		SeqId_11388_75	0.0234196	0.040892	0.624639
SeqId_11424_4	6	-0.00227093	0.00616521	0.712615		SeqId_11424_4	0.0013042	0.00675556	0.846916		SeqId_11424_4	-0.00352668	0.00451994	0.435245		SeqId_11424_4	-0.000362214	0.0128586	0.977527		SeqId_11424_4	0.00950182	0.00795241	0.298152
SeqId_11428_31	4	-0.0012713	0.00695198	0.854901		SeqId_11428_31	0.00703099	0.0116065	0.544659		SeqId_11428_31	-0.00193597	0.00623934	0.756345		SeqId_11428_31	0.00819919	0.023268	0.724553		SeqId_11428_31	-0.00203064	0.0066107	0.787744
SeqId_11431_235	4	0.0109454	0.00850675	0.198207		SeqId_11431_235	0.0828768	0.0619017	0.180621		SeqId_11431_235	0.010362	0.00894227	0.246552		SeqId_11431_235	0.0371392	0.0494336	0.452475		SeqId_11431_235	0.0100918	0.00894842	0.369194
SeqId_11441_11	4	-0.00648088	0.00508562	0.202539		SeqId_11441_11	-0.00806813	0.00680052	0.235465		SeqId_11441_11	-0.00741834	0.00512193	0.14752		SeqId_11441_11	-0.0214706	0.0191584	0.26242		SeqId_11441_11	-0.0076724	0.00689436	0.122989
SeqId_11493_169	3	0.00107201	0.0161347	0.947026		SeqId_11493_169	-0.0427683	0.0136095	0.00167488		SeqId_11493_169	-0.00950625	0.00468987	0.0426652		SeqId_11493_169	-0.0478419	0.0161206	0.00299996		SeqId_11493_169	-0.105511	0.0360839	0.0277202
SeqId_11510_31	3	-0.00171094	0.00597215	0.774505		SeqId_11510_31	-0.00797099	0.0134695	0.553996		SeqId_11510_31	-0.0027922	0.00426017	0.512198		SeqId_11510_31	-0.0124398	0.0147869	0.400197		SeqId_11510_31	-0.00327876	0.00529723	0.512231
SeqId_11514_196	3	-0.00334448	0.00472238	0.478809		SeqId_11514_196	0.000675031	0.00901637	0.94032		SeqId_11514_196	-0.00264419	0.00468323	0.572341		SeqId_11514_196	-0.00304309	0.0136939	0.824141		SeqId_11514_196	-0.00308056	0.00487229	0.473745
SeqId_11530_37	4	-0.00362351	0.0186149	0.845662		SeqId_11530_37	-0.100537	0.107516	0.349747		SeqId_11530_37	0.00588157	0.00917724	0.521597		SeqId_11530_37	-0.113294	0.043043	0.00848528		SeqId_11530_37	-0.00125022	0.0346852	0.974521
SeqId_11568_2	3	-0.0079907	0.00945941	0.398258		SeqId_11568_2	-0.0139539	0.0167723	0.405431		SeqId_11568_2	-0.0086585	0.00322307	0.00722245		SeqId_11568_2	-0.0396703	0.0112664	0.000429717		SeqId_11568_2	-0.0066765	0.00516067	0.418918
SeqId_11615_16	5	0.00318999	0.0121282	0.792533		SeqId_11615_16	0.0216276	0.00904381	0.0167832		SeqId_11615_16	0.00632389	0.00653705	0.333348		SeqId_11615_16	0.0337881	0.0166028	0.041842		SeqId_11615_16	-0.00206714	0.0160466	0.905651
SeqId_11646_4	4	-0.00150565	0.00636525	0.813013		SeqId_11646_4	0.00327224	0.0188278	0.862024		SeqId_11646_4	-0.00201889	0.00724151	0.780403		SeqId_11646_4	-0.00328837	0.0197302	0.867632		SeqId_11646_4	-0.00173845	0.00671888	0.82003
SeqId_11649_3	3	0.00676465	0.0042441	0.110959		SeqId_11649_3	0.0070762	0.0248036	0.775423		SeqId_11649_3	0.00605236	0.00240523	0.0118584		SeqId_11649_3	0.0202742	0.00851515	0.0172679		SeqId_11649_3	0.00639955	0.00659353	0.509504
SeqId_11656_110	6	0.00498784	0.0104544	0.633287		SeqId_11656_110	-0.0706379	0.0731372	0.334131		SeqId_11656_110	0.00807887	0.0086225	0.348783		SeqId_11656_110	-0.0055606	0.0395421	0.888166		SeqId_11656_110	0.00545291	0.0494132	0.917444
SeqId_12016_60	4	-0.00689862	0.00469779	0.141973		SeqId_12016_60	0.00362967	0.0269104	0.892707		SeqId_12016_60	-0.00995421	0.00430217	0.0206807		SeqId_12016_60	-0.0279261	0.0141041	0.0477035		SeqId_12016_60	0.0130816	0.0132997	0.429014
SeqId_12333_87	3	-0.00245307	0.00779984	0.75314		SeqId_12333_87	-0.00475395	0.10689	0.964526		SeqId_12333_87	-0.00371457	0.00780597	0.634173		SeqId_12333_87	-0.0123965	0.0312608	0.691698		SeqId_12333_87	-0.00456962	0.00859759	0.30253
SeqId_12334_25	4	-0.00503126	0.00917718	0.58353		SeqId_12334_25	-0.00332973	0.00893194	0.709305		SeqId_12334_25	-0.00111572	0.00283278	0.693685		SeqId_12334_25	0.00682782	0.00915549	0.455811		SeqId_12334_25	0.00210723	0.0105177	0.859731
SeqId_12338_27	4	-0.0105093	0.0101573	0.300833		SeqId_12338_27	-0.0213376	0.0552268	0.699228		SeqId_12338_27	-0.0124083	0.0116931	0.288614		SeqId_12338_27	-0.0413914	0.0328102	0.207115		SeqId_12338_27	-0.0110913	0.0164286	0.56919
SeqId_12356_65	3	-0.00213597	0.00983286	0.828031		SeqId_12356_65	-0.0116289	0.0178429	0.514572		SeqId_12356_65	-0.00214529	0.00735308	0.770475		SeqId_12356_65	-0.0175702	0.0256525	0.493387		SeqId_12356_65	-0.00237343	0.00735834	0.620373
SeqId_12378_71	5	-0.00813235	0.00347665	0.0193283		SeqId_12378_71	-0.0155557	0.00675849	0.0213547		SeqId_12378_71	-0.0067995	0.00331393	0.0401898		SeqId_12378_71	-0.0241583	0.0126332	0.0558402		SeqId_12378_71	-0.034539	0.00915804	0.0326336
SeqId_12386_11	7	-0.000481156	0.00303164	0.873896		SeqId_12386_11	0.00292278	0.00665534	0.660543		SeqId_12386_11	-0.00493586	0.00263392	0.0609363		SeqId_12386_11	-0.0102488	0.0115532	0.375027		SeqId_12386_11	-0.0014048	0.00687162	0.846074
SeqId_12469_19	3	-0.00884369	0.00677712	0.191915		SeqId_12469_19	-0.00836842	0.0174544	0.631623		SeqId_12469_19	-0.00952762	0.00368845	0.00979173		SeqId_12469_19	-0.0214436	0.0117843	0.0688089		SeqId_12469_19	-0.0094879	0.00709344	0.408699
SeqId_12475_48	4	0.00265127	0.00608247	0.662918		SeqId_12475_48	-0.00231525	0.00730472	0.75128		SeqId_12475_48	0.00278771	0.00455044	0.540125		SeqId_12475_48	0.00228246	0.0155837	0.883555		SeqId_12475_48	-0.00283697	0.00739288	0.730167
SeqId_12517_52	4	-0.000120643	0.00332931	0.971094		SeqId_12517_52	-0.00234054	0.00475335	0.622438		SeqId_12517_52	0.000573482	0.00275012	0.834815		SeqId_12517_52	-0.00248397	0.00920532	0.787282		SeqId_12517_52	-0.000120921	0.003247	0.973676
SeqId_12549_33	4	0.00552036	0.00582474	0.34326		SeqId_12549_33	-0.0276442	0.031821	0.384988		SeqId_12549_33	0.00446459	0.00266165	0.0934688		SeqId_12549_33	0.0150431	0.0101453	0.138139		SeqId_12549_33	0.00252889	0.0118069	0.850255
SeqId_12558_3	3	0.0216255	0.0211425	0.30638		SeqId_12558_3	-0.0268466	0.0100531	0.00757442		SeqId_12558_3	-0.000141752	0.00536489	0.978921		SeqId_12558_3	-0.0263852	0.0179528	0.141644		SeqId_12558_3	0.00464026	0.00557556	0.206312
SeqId_12560_9	3	-0.00471419	0.00380501	0.215366		SeqId_12560_9	-0.00323086	0.011286	0.774669		SeqId_12560_9	-0.00507425	0.00376445	0.177678		SeqId_12560_9	-0.0128885	0.0122343	0.292123		SeqId_12560_9	-0.000889229	0.00434181	0.822232
SeqId_12563_2	5	-0.00396942	0.0115192	0.730401		SeqId_12563_2	-0.0172053	0.0136943	0.208976		SeqId_12563_2	-0.00296911	0.00768176	0.699116		SeqId_12563_2	-0.0246431	0.0177186	0.164285		SeqId_12563_2	0.00216942	0.00988884	0.840432
SeqId_12571_14	5	1.73682e-05	0.00574353	0.997587		SeqId_12571_14	0.0240319	0.0189406	0.20451		SeqId_12571_14	0.00899749	0.00715246	0.208407		SeqId_12571_14	0.0415407	0.0111944	0.00020657		SeqId_12571_14	0.00840396	0.0128129	0.558704
SeqId_12628_31	3	0.00461841	0.0150573	0.759055		SeqId_12628_31	0.0117882	0.100626	0.906743		SeqId_12628_31	0.00548779	0.0117063	0.63922		SeqId_12628_31	-0.00506697	0.0506697	0.920344		SeqId_12628_31	-0.0101959	0.0843101	0.923384
SeqId_12641_3	5	0.00921334	0.00444124	0.0380331		SeqId_12641_3	-0.00286207	0.0117231	0.807124		SeqId_12641_3	0.000897928	0.00651699	0.890412		SeqId_12641_3	0.00332613	0.00953491	0.727212		SeqId_12641_3	-0.0015051	0.00810608	0.864544
SeqId_12643_4	6	-0.0070664	0.00657417	0.282431		SeqId_12643_4	-0.00109058	0.0143622	0.939471		SeqId_12643_4	-0.00719073	0.00742984	0.333135		SeqId_12643_4	-0.0134882	0.0119895	0.260589		SeqId_12643_4	-0.00785319	0.0154086	0.637121
SeqId_12687_2	3	0.0190218	0.0104368	0.0683679		SeqId_12687_2	0.00274901	0.0248127	0.911782		SeqId_12687_2	0.0177048	0.00867884	0.041351		SeqId_12687_2	0.0366091	0.029906	0.2209		SeqId_12687_2	0.0151676	0.0141112	0.477041
SeqId_12697_30	4	0.00621851	0.0072232	0.389289		SeqId_12697_30	0.0124842	0.00587684	0.0336449		SeqId_12697_30	0.0063621	0.00412669	0.123148		SeqId_12697_30	0.0251486	0.0130773	0.0544704		SeqId_12697_30	0.00544533	0.00523928	0.407807
SeqId_12727_7	6	-0.00408606	0.00242799	0.0923951		SeqId_12727_7	-0.00156961	0.00339321	0.64367		SeqId_12727_7	-0.00389814	0.00216118	0.0712764		SeqId_12727_7	-0.0107895	0.00776518	0.164689		SeqId_12727_7	-0.00478282	0.00260334	0.120655
SeqId_12812_25	4	-0.000795593	0.00435463	0.855033		SeqId_12812_25	-0.0073428	0.00964407	0.44643		SeqId_12812_25	-0.00100844	0.00402968	0.802391		SeqId_12812_25	0.00234396	0.0148451	0.87454		SeqId_12812_25	0.00107198	0.00645659	0.883401
SeqId_13059_33	3	0.0060415	0.0091775	0.510348		SeqId_13059_33	-0.00662935	0.032201	0.836889		SeqId_13059_33	0.00633992	0.00931453	0.496094		SeqId_13059_33	-0.0060605	0.0406053	0.881353		SeqId_13059_33	0.00551455	0.00936776	0.214244
SeqId_13090_17	3	-0.00488253	0.00797258	0.540263		SeqId_13090_17	0.0126856	0.0294435	0.66658		SeqId_13090_17	-0.00402724	0.00772042	0.601925		SeqId_13090_17	-0.000192784	0.0279537	0.994497		SeqId_13090_17	-0.0088617	0.0087276	0.0569247
SeqId_13093_6	3	0.00322102	0.00761246	0.672204		SeqId_13093_6	-0.0587517	0.0322672	0.0686392		SeqId_13093_6	0.000801464	0.00428182	0.851521		SeqId_13093_6	-0.0181312	0.0175556	0.301704		SeqId_13093_6	-0.0316209	0.0184222	0.209439
SeqId_13095_51	5	0.00716572	0.0120768	0.552948		SeqId_13095_51	0.0588295	0.018082	0.00113996		SeqId_13095_51	0.00703362	0.00796385	0.377132		SeqId_13095_51	0.0390274	0.0196834	0.0473944		SeqId_13095_51	0.0114385	0.00960795	0.31946
SeqId_13102_1	3	-0.00272137	0.011403	0.811374		SeqId_13102_1	-0.0174559	0.0146443	0.233263		SeqId_13102_1	-0.00427417	0.00642438	0.505856		SeqId_13102_1	-0.0207738	0.0203172	0.306558		SeqId_13102_1	-0.00713868	0.00906904	0.575467
SeqId_13107_9	4	-0.0113034	0.0113898	0.320994		SeqId_13107_9	0.0499114	0.0297868	0.0938127		SeqId_13107_9	-0.0106822	0.00752567	0.155771		SeqId_13107_9	0.0167346	0.0322446	0.60377		SeqId_13107_9	-0.00804434	0.0261659	0.787571
SeqId_13109_82	6	-0.00108936	0.0128222	0.932294		SeqId_13109_82	0.0304273	0.0464553	0.51248		SeqId_13109_82	0.000981337	0.0117929	0.933681		SeqId_13109_82	0.0163329	0.0326658	0.617075		SeqId_13109_82	0.00131626	0.00998366	0.901475
SeqId_13114_50	7	-0.00900344	0.00525134	0.0864367		SeqId_13114_50	0.00320239	0.01606	0.841948		SeqId_13114_50	-0.00809417	0.00544187	0.136913		SeqId_13114_50	-0.00786269	0.0228861	0.731179		SeqId_13114_50	-0.00823453	0.00609211	0.148028
SeqId_13116_25	16	0.00286471	0.00226776	0.206506		SeqId_13116_25	0.00350125	0.00376752	0.352721		SeqId_13116_25	0.00297051	0.00230258	0.197023		SeqId_13116_25	0.0032291	0.014983	0.829364		SeqId_13116_25	0.0040506	0.00355471	0.273616
SeqId_13118_5	7	-0.00869253	0.00418113	0.0376183		SeqId_13118_5	-0.00844082	0.00787149	0.283572		SeqId_13118_5	-0.00953741	0.00388994	0.0142138		SeqId_13118_5	-0.0263512	0.015307	0.0851567		SeqId_13118_5	-0.010649	0.00399046	0.0290254
SeqId_13119_26	4	0.00235885	0.00263873	0.371358		SeqId_13119_26	-0.00246357	0.00393196	0.530954		SeqId_13119_26	0.00291457	0.00292344	0.31878		SeqId_13119_26	0.0108379	0.00848181	0.201328		SeqId_13119_26	0.00794352	0.0130074	0.60356
SeqId_13122_19	7	0.00374603	0.00279319	0.179878		SeqId_13122_19	-0.000269206	0.00495906	0.956708		SeqId_13122_19	0.00391149	0.0032222	0.224779		SeqId_13122_19	0.00949974	0.0119212	0.425524		SeqId_13122_19	0.00464271	0.00371829	0.160743
SeqId_13123_3	5	0.00401977	0.00209997	0.0555944		SeqId_13123_3	0.00281978	0.00377342	0.454898		SeqId_13123_3	0.00369728	0.00220345	0.0933559		SeqId_13123_3	0.00524273	0.00855393	0.53994		SeqId_13123_3	0.00373777	0.0024318	0.22188
SeqId_13124_20	4	0.00506817	0.0060323	0.400812		SeqId_13124_20	0.0154953	0.011092	0.162419		SeqId_13124_20	0.00755973	0.00435515	0.0825968		SeqId_13124_20	0.038776	0.0210188	0.0650626		SeqId_13124_20	-0.0108258	0.0176158	0.60145
SeqId_13126_52	4	0.00265019	0.00378264	0.483541		SeqId_13126_52	-0.00865014	0.0169711	0.610264		SeqId_13126_52	0.00200814	0.00423159	0.635101		SeqId_13126_52	0.00142698	0.0182653	0.937729		SeqId_13126_52	0.00199051	0.00423169	0.458319
SeqId_13132_14	4	-0.0017948	0.00256982	0.484919		SeqId_13132_14	-0.0030795	0.00521068	0.554523		SeqId_13132_14	0.00216766	0.00285542	0.44777		SeqId_13132_14	0.00808103	0.0108456	0.456212		SeqId_13132_14	0.00205719	0.0120797	0.880443
SeqId_13381_49	3	-0.0061573	0.00651752	0.344797		SeqId_13381_49	-0.0187658	0.00928171	0.0431962		SeqId_13381_49	-0.0076102	0.00458454	0.0969206		SeqId_13381_49	-0.0261679	0.0126875	0.0391602		SeqId_13381_49	-0.00752761	0.0070997	0.481381
SeqId_13405_61	7	0.00280213	0.0046417	0.546053		SeqId_13405_61	0.00527179	0.00644717	0.413534		SeqId_13405_61	0.00320826	0.0046834	0.493326		SeqId_13405_61	0.0239757	0.0272032	0.378125		SeqId_13405_61	-0.00277592	0.0109702	0.81031
SeqId_13416_8	5	-0.00113368	0.00851569	0.894092		SeqId_13416_8	-0.00877737	0.0247954	0.723344		SeqId_13416_8	-0.00151962	0.00882583	0.863297		SeqId_13416_8	0.011761	0.0372432	0.752162		SeqId_13416_8	-0.00404619	0.0108666	0.734381
SeqId_13427_66	3	0.00172947	0.00555654	0.755611		SeqId_13427_66	0.0130623	0.0235938	0.579832		SeqId_13427_66	0.00271043	0.0050803	0.593675		SeqId_13427_66	0.0178025	0.020199	0.378125		SeqId_13427_66	0.00343365	0.00604657	0.605216
SeqId_13463_1	3	-0.0205634	0.021462	0.337999		SeqId_13463_1	0.0581356	0.0474818	0.220811		SeqId_13463_1	-0.015228	0.00736068	0.0385622		SeqId_13463_1	-0.0277939	0.0261827	0.288445		SeqId_13463_1	0.198941	0.196802	0.496559
SeqId_13472_35	5	0.00331584	0.00330593	0.315862		SeqId_13472_35	0.00740416	0.00507948	0.144934		SeqId_13472_35	0.00281694	0.00410461	0.492532		SeqId_13472_35	0.00685693	0.00929495	0.460694		SeqId_13472_35	0.00179832	0.00392467	0.677955
SeqId_13519_112	5	0.0120217	0.0136986	0.380171		SeqId_13519_112	0.00801744	0.0569874	0.888116		SeqId_13519_112	0.017493	0.00839818	0.0372556		SeqId_13519_112	0.0618401	0.0315642	0.0500913		SeqId_13519_112	0.00844872	0.0505439	0.877879
SeqId_13552_7	4	-0.00642643	0.00982771	0.513171		SeqId_13552_7	-0.0215498	0.00500824	1.68596e-05		SeqId_13552_7	-0.0172539	0.00302302	1.14651e-08		SeqId_13552_7	-0.0558677	0.00966012	7.32347e-09		SeqId_13552_7	-0.0147707	0.0150768	0.430543
SeqId_13615_60	4	0.00877593	0.00802911	0.274387		SeqId_13615_60	0.0157848	0.0307907	0.608198		SeqId_13615_60	0.00995172	0.00749667	0.184348		SeqId_13615_60	0.0371536	0.0326501	0.255149		SeqId_13615_60	0.00984879	0.00764793	0.305283
SeqId_13666_222	5	-0.0124435	0.00838527	0.137815		SeqId_13666_222	0.00494187	0.0126638	0.696362		SeqId_13666_222	-0.015458	0.00680039	0.0230199		SeqId_13666_222	-0.0140224	0.0236884	0.553881		SeqId_13666_222	-0.0164407	0.0121953	0.270376
SeqId_13669_6	5	-0.00252433	0.00790214	0.749386		SeqId_13669_6	-0.00463006	0.0160596	0.773113		SeqId_13669_6	-0.00191982	0.00565237	0.734121		SeqId_13669_6	-0.0303125	0.0207545	0.144145		SeqId_13669_6	-0.00185714	0.00647116	0.792803
SeqId_13671_40	3	-0.00991367	0.011108	0.372136		SeqId_13671_40	0.0323161	0.0261342	0.216256		SeqId_13671_40	-0.00885101	0.00718911	0.21826		SeqId_13671_40	-0.00125616	0.0305664	0.967219		SeqId_13671_40	-0.00904926	0.0127291	0.606561
SeqId_13682_47	4	-0.0223397	0.00620303	0.000316488		SeqId_13682_47	-0.00416416	0.0338084	0.901973		SeqId_13682_47	-0.022094	0.00604142	0.000255096		SeqId_13682_47	-0.052475	0.0331169	0.113071		SeqId_13682_47	-0.0220704	0.00604406	0.045872
SeqId_13686_2	7	-0.0010058	0.00352041	0.775104		SeqId_13686_2	-0.0154388	0.0081265	0.0574588		SeqId_13686_2	-0.00116436	0.00298984	0.69695		SeqId_13686_2	0.00599915	0.0175975	0.733172		SeqId_13686_2	-0.00228444	0.00313879	0.388159
SeqId_13692_154	5	-0.00459519	0.00514055	0.37137		SeqId_13692_154	-0.0154273	0.0114356	0.177317		SeqId_13692_154	-0.00442661	0.00465299	0.341429		SeqId_13692_154	-0.0181467	0.0205434	0.377056		SeqId_13692_154	-0.00468299	0.00465884	0.235455
SeqId_13717_15	5	0.0004307	0.00265828	0.871289		SeqId_13717_15	-9.90643e-05	0.00571892	0.98618		SeqId_13717_15	0.000243473	0.00247613	0.921672		SeqId_13717_15	-0.0026	0.00890001	0.770184		SeqId_13717_15	-0.00128805	0.00296158	0.512645
SeqId_13740_51	8	-0.000523315	0.00336195	0.876303		SeqId_13740_51	-0.00116971	0.00603468	0.846309		SeqId_13740_51	-0.000203025	0.00271085	0.940299		SeqId_13740_51	0.0136404	0.0145811	0.349539		SeqId_13740_51	-0.00020702	0.0027148	0.940763
SeqId_13748_4	4	0.000973761	0.00190793	0.609789		SeqId_13748_4	0.00318114	0.00274579	0.24664		SeqId_13748_4	0.000300496	0.00239968	0.900347		SeqId_13748_4	-0.0025269	0.0074754	0.735342		SeqId_13748_4	0.00279727	0.00293396	0.438955
SeqId_13983_27	4	-0.000487587	0.00287094	0.865139		SeqId_13983_27	0.00109489	0.00486481	0.82193		SeqId_13983_27	-0.0012233	0.00268613	0.648812		SeqId_13983_27	0.00427039	0.00776435	0.582319		SeqId_13983_27	-0.00178951	0.00315749	0.628007
SeqId_14048_7	7	0.00134096	0.00172572	0.437132		SeqId_14048_7	0.00161339	0.00228525	0.480187		SeqId_14048_7	0.00125681	0.0019165	0.511961		SeqId_14048_7	0.0134178	0.00894518	0.133614		SeqId_14048_7	0.00107171	0.00203571	0.0891685
SeqId_14054_17	9	0.00189553	0.00252741	0.45326		SeqId_14054_17	-0.000255408	0.00327769	0.937889		SeqId_14054_17	0.00214889	0.00232991	0.356367		SeqId_14054_17	0.00353419	0.00921963	0.701473		SeqId_14054_17	0.00237458	0.00248674	0.329438
SeqId_14079_14	3	-0.000403498	0.00292714	0.890361		SeqId_14079_14	0.00488756	0.0120985	0.686228		SeqId_14079_14	-0.00267114	0.0023734	0.260399		SeqId_14079_14	-0.00694172	0.00776532	0.371354		SeqId_14079_14	-0.00297104	0.00701803	0.745055
SeqId_14091_42	3	0.00496225	0.00232679	0.0329531		SeqId_14091_42	0.00621225	0.00300353	0.0386105		SeqId_14091_42	0.00531492	0.00228855	0.0202115		SeqId_14091_42	0.0169024	0.00685552	0.0136816		SeqId_14091_42	0.00489444	0.00244084	0.00711135
SeqId_14100_63	6	0.00394051	0.00336126	0.241064		SeqId_14100_63	0.0109397	0.0152803	0.474031		SeqId_14100_63	0.0034353	0.00418777	0.412035		SeqId_14100_63	0.00540301	0.0155856	0.728842		SeqId_14100_63	0.00326199	0.00467389	0.52367
SeqId_14101_2	4	-0.00185552	0.00484816	0.701922		SeqId_14101_2	-0.0150318	0.0151676	0.32166		SeqId_14101_2	-0.0028962	0.00535655	0.588726		SeqId_14101_2	-0.0152539	0.0171606	0.374063		SeqId_14101_2	-0.00240291	0.00631599	0.740218
SeqId_14107_1	7	0.00300053	0.00253987	0.237455		SeqId_14107_1	0.00794223	0.00348859	0.0228083		SeqId_14107_1	0.00426796	0.00203756	0.0362025		SeqId_14107_1	0.0199154	0.00902641	0.0273596		SeqId_14107_1	0.00438687	0.0049083	0.412397
SeqId_14123_34	3	0.00443357	0.00512746	0.387219		SeqId_14123_34	0.0113133	0.0107685	0.293443		SeqId_14123_34	0.00417788	0.00403015	0.299896		SeqId_14123_34	0.0175345	0.012946	0.175599		SeqId_14123_34	0.00314883	0.00543115	0.665511
SeqId_14131_37	5	0.00710769	0.00730072	0.330276		SeqId_14131_37	-0.00289461	0.0185172	0.875781		SeqId_14131_37	0.00810867	0.00662033	0.220645		SeqId_14131_37	0.0129131	0.0276198	0.640119		SeqId_14131_37	0.00745746	0.00875338	0.425907
SeqId_14133_93	3	-0.00228773	0.00358063	0.522876		SeqId_14133_93	-0.00439598	0.00568928	0.439713		SeqId_14133_93	-0.00259043	0.00362794	0.475213		SeqId_14133_93	-0.00824447	0.0111204	0.458463		SeqId_14133_93	-0.000467944	0.00459225	0.647707
SeqId_14134_49	3	0.00499905	0.0158208	0.752017		SeqId_14134_49	0.11916	0.0905313	0.188096		SeqId_14134_49	0.00104174	0.00950563	0.912733		SeqId_14134_49	0.0609977	0.0382073	0.110379		SeqId_14134_49	-0.00972958	0.0123163	0.574357
SeqId_14203_3	3	-0.00338816	0.0089086	0.703704		SeqId_14203_3	-0.00614211	0.0100832	0.542429		SeqId_14203_3	-0.00383212	0.00881049	0.663599		SeqId_14203_3	-0.0108678	0.048794	0.823748		SeqId_14203_3	-0.00598799	0.0098108	0.41768
SeqId_14271_23	4	-0.00296752	0.00384636	0.440403		SeqId_14271_23	-0.00435912	0.00504676	0.387728		SeqId_14271_23	-0.00291428	0.0036128	0.419866		SeqId_14271_23	-0.00958494	0.0113277	0.397467		SeqId_14271_23	-0.00443066	0.00494142	0.450952
SeqId_14273_19	5	-0.00126957	0.00315538	0.687426		SeqId_14273_19	-0.0100046	0.00425201	0.0186272		SeqId_14273_19	-0.000953146	0.00371749	0.797646		SeqId_14273_19	-0.00567081	0.00869524	0.514289		SeqId_14273_19	-0.00149522	0.00295415	0.647607
SeqId_14623_26	3	-0.00270803	0.0147459	0.854291		SeqId_14623_26	0.00370832	0.077265	0.96172		SeqId_14623_26	-0.00650501	0.00840885	0.439173		SeqId_14623_26	0.00414808	0.0308801	0.893143		SeqId_14623_26	0.00256189	0.0771293	0.978862
SeqId_14684_17	4	-0.00345094	0.00521683	0.50829		SeqId_14684_17	-0.0043805	0.00799158	0.583596		SeqId_14684_17	-0.0039797	0.00547615	0.467389		SeqId_14684_17	-0.039072	0.0228731	0.087598		SeqId_14684_17	-0.00306281	0.00750029	0.722581
SeqId_14708_59	3	-0.000817366	0.00412957	0.8431		SeqId_14708_59	-0.000223124	0.00576836	0.969145		SeqId_14708_59	-0.000357046	0.00433115	0.934299		SeqId_14708_59	0.00281364	0.0118575	0.812433		SeqId_14708_59	-0.000605041	0.00566324	0.747875
SeqId_15300_66	3	0.00796405	0.00927105	0.390328		SeqId_15300_66	0.00786991	0.00943491	0.404209		SeqId_15300_66	0.0104226	0.0047963	0.0297766		SeqId_15300_66	0.0453508	0.0165918	0.00626968		SeqId_15300_66	0.0105728	0.00897321	0.448016
SeqId_15304_1	5	0.00149754	0.00790083	0.849668		SeqId_15304_1	-0.00361432	0.0194046	0.85224		SeqId_15304_1	0.00176912	0.00691538	0.798087		SeqId_15304_1	0.0247111	0.0275045	0.368952		SeqId_15304_1	0.00135019	0.00818613	0.879482
SeqId_15308_108	8	0.00545135	0.00327466	0.0959715		SeqId_15308_108	-0.00187975	0.00624873	0.763551		SeqId_15308_108	0.00602246	0.00363064	0.0971586		SeqId_15308_108	0.00740089	0.0125973	0.556868		SeqId_15308_108	0.0064723	0.00388689	0.146935
SeqId_15314_49	3	0.00606704	0.00935469	0.516625		SeqId_15314_49	0.0043043	0.0245665	0.860914		SeqId_15314_49	0.00549056	0.00591153	0.352999		SeqId_15314_49	0.0386417	0.0227986	0.0900915		SeqId_15314_49	0.00379408	0.00600928	0.593947
SeqId_15316_262	4	0.000552231	0.0140748	0.968703		SeqId_15316_262	-5.05727e-05	0.0571166	0.999294		SeqId_15316_262	-0.0175544	0.00560978	0.00175255		SeqId_15316_262	-0.0466682	0.0201032	0.0202637		SeqId_15316_262	-0.0142977	0.0256358	0.633128
SeqId_15326_64	4	-0.00768857	0.00836786	0.358189		SeqId_15326_64	0.0260397	0.0487909	0.593548		SeqId_15326_64	-0.0125808	0.00821763	0.125781		SeqId_15326_64	-0.019592	0.0350281	0.575942		SeqId_15326_64	-0.00408666	0.0275791	0.895792
SeqId_15343_337	3	-0.00575048	0.00680607	0.398164		SeqId_15343_337	0.016377	0.0234929	0.485736		SeqId_15343_337	-0.0063088	0.00487125	0.195282		SeqId_15343_337	-0.00414796	0.0185063	0.82265		SeqId_15343_337	-0.00699596	0.00725455	0.511551
SeqId_15368_3	4	-0.000106388	0.0118006	0.992807		SeqId_15368_3	0.0855304	0.0289016	0.00308269		SeqId_15368_3	0.000208591	0.0102122	0.983704		SeqId_15368_3	0.0379677	0.0264464	0.151104		SeqId_15368_3	0.00371201	0.0125165	0.794758
SeqId_15375_49	3	8.08472e-05	0.00436455	0.985221		SeqId_15375_49	-0.00134719	0.00896493	0.880548		SeqId_15375_49	0.000428996	0.00450444	0.924125		SeqId_15375_49	0.00170962	0.0161193	0.915534		SeqId_15375_49	-0.000423384	0.00478834	0.820072
SeqId_15384_15	4	0.0071654	0.00958625	0.454782		SeqId_15384_15	0.00405028	0.112322	0.971235		SeqId_15384_15	0.00387815	0.0077815	0.618215		SeqId_15384_15	0.0360771	0.0360771	0.317311		SeqId_15384_15	0.00773697	0.0365125	0.851819
SeqId_15387_44	6	0.00792684	0.0179233	0.658298		SeqId_15387_44	-0.0221381	0.0363712	0.542743		SeqId_15387_44	0.00768631	0.0112438	0.494226		SeqId_15387_44	-0.00726079	0.0295272	0.805758		SeqId_15387_44	0.00810565	0.0126256	0.555816
SeqId_15388_24	4	0.00166947	0.0124893	0.893662		SeqId_15388_24	-0.00393367	0.00477588	0.410137		SeqId_15388_24	-0.000620287	0.00359168	0.862886		SeqId_15388_24	-0.00330766	0.00661532	0.617075		SeqId_15388_24	-0.00404644	0.00551486	0.539466
SeqId_15394_79	7	-0.00112811	0.00612272	0.853817		SeqId_15394_79	0.0108606	0.0201202	0.589346		SeqId_15394_79	-0.00293329	0.00715386	0.681785		SeqId_15394_79	-0.0239889	0.0308429	0.4367		SeqId_15394_79	-0.00224049	0.00764861	0.781345
SeqId_15395_15	14	0.000303258	0.00346526	0.930263		SeqId_15395_15	-0.00448196	0.00771832	0.561449		SeqId_15395_15	0.00238803	0.00382105	0.531993		SeqId_15395_15	0.000260624	0.0151162	0.986244		SeqId_15395_15	0.0129807	0.0128111	0.330941
SeqId_15435_4	7	0.00194803	0.00548513	0.72248		SeqId_15435_4	-0.00136524	0.00564683	0.808958		SeqId_15435_4	0.000917248	0.00360482	0.799148		SeqId_15435_4	0.00454771	0.0110661	0.681103		SeqId_15435_4	0.0026806	0.00349058	0.477198
SeqId_15441_6	5	-0.00458423	0.00374838	0.221334		SeqId_15441_6	-0.00359006	0.00503396	0.475742		SeqId_15441_6	-0.00414332	0.00269639	0.124387		SeqId_15441_6	-0.0182658	0.0107613	0.089627		SeqId_15441_6	-0.00404823	0.00297422	0.266699
SeqId_15447_45	5	0.00358538	0.00641204	0.57605		SeqId_15447_45	-0.000817933	0.0094465	0.931001		SeqId_15447_45	0.00376783	0.00491349	0.44318		SeqId_15447_45	-0.00235372	0.0203276	0.907819		SeqId_15447_45	0.00364892	0.00618668	0.596798
SeqId_15452_5	3	0.00252163	0.00374598	0.500847		SeqId_15452_5	0.0151337	0.00856721	0.0773176		SeqId_15452_5	0.00153151	0.00350847	0.662461		SeqId_15452_5	0.0126945	0.0135552	0.349012		SeqId_15452_5	0.00216851	0.00570373	0.768707
SeqId_15453_3	3	-0.00198393	0.0114069	0.861926		SeqId_15453_3	-0.003396	0.0519823	0.947911		SeqId_15453_3	-0.000494669	0.0109304	0.963903		SeqId_15453_3	-0.00796189	0.0424634	0.851269		SeqId_15453_3	-0.00551488	0.0122699	0.639443
SeqId_15466_30	3	0.0219497	0.0158106	0.165048		SeqId_15466_30	-0.144045	0.0812719	0.0763316		SeqId_15466_30	0.0223849	0.01162	0.0540533		SeqId_15466_30	0.0104678	0.0530367	0.843539		SeqId_15466_30	0.0176044	0.0174874	0.497877
SeqId_15470_11	6	-0.00118565	0.00332498	0.7214		SeqId_15470_11	-0.0102802	0.00727058	0.157377		SeqId_15470_11	-0.000670515	0.00350017	0.848082		SeqId_15470_11	-0.0108054	0.0146954	0.46216		SeqId_15470_11	-0.00423307	0.00993042	0.691848
SeqId_15472_16	7	-0.00138851	0.00638548	0.827859		SeqId_15472_16	0.000894132	0.00274617	0.744733		SeqId_15472_16	-8.10456e-05	0.00205612	0.968558		SeqId_15472_16	0.00235804	0.00662498	0.721891		SeqId_15472_16	0.00335025	0.00695336	0.650285
SeqId_15475_4	5	0.00150903	0.0043925	0.731186		SeqId_15475_4	0.00597742	0.010489	0.568761		SeqId_15475_4	0.00757696	0.00525736	0.149525		SeqId_15475_4	0.0207147	0.00988348	0.0360919		SeqId_15475_4	0.0101902	0.00691174	0.236835
SeqId_15476_6	4	-0.00277281	0.00411634	0.500559		SeqId_15476_6	0.00219598	0.00501576	0.661519		SeqId_15476_6	-0.00285969	0.00306507	0.350824		SeqId_15476_6	-0.00907439	0.0116426	0.435737		SeqId_15476_6	-0.0026041	0.00384384	0.567968
SeqId_15480_2	7	0.000158906	0.00281692	0.955014		SeqId_15480_2	0.00137219	0.00310524	0.658565		SeqId_15480_2	8.86654e-05	0.00234733	0.969869		SeqId_15480_2	0.00802687	0.00923848	0.384928		SeqId_15480_2	0.000513506	0.00259298	0.819728
SeqId_15486_126	7	0.00167391	0.00214469	0.435102		SeqId_15486_126	0.00501728	0.00385353	0.192918		SeqId_15486_126	0.00346661	0.00237415	0.144249		SeqId_15486_126	0.017055	0.0074209	0.0215478		SeqId_15486_126	-0.000212816	0.00837851	0.980718
SeqId_15487_164	3	0.00296135	0.00867875	0.732939		SeqId_15487_164	-0.015599	0.0266765	0.558717		SeqId_15487_164	0.00189634	0.0080817	0.814483		SeqId_15487_164	-0.00760769	0.0295613	0.796906		SeqId_15487_164	-0.0141419	0.0225029	0.367235
SeqId_15495_9	4	0.00504823	0.00264886	0.0566741		SeqId_15495_9	0.00615107	0.00624124	0.324353		SeqId_15495_9	0.00426688	0.00312863	0.172625		SeqId_15495_9	0.00636269	0.00978876	0.515692		SeqId_15495_9	0.00744557	0.00361564	0.172206
SeqId_15499_11	3	0.00337532	0.00442575	0.44567		SeqId_15499_11	0.0127321	0.00845469	0.132088		SeqId_15499_11	0.00393491	0.00335222	0.240465		SeqId_15499_11	0.0238839	0.0136331	0.0797896		SeqId_15499_11	0.0134423	0.00923177	0.331341
SeqId_15503_15	4	-0.00999938	0.0185211	0.589271		SeqId_15503_15	0.0207042	0.0119677	0.0836295		SeqId_15503_15	-0.00400348	0.00537902	0.456709		SeqId_15503_15	0.00815262	0.0181169	0.65271		SeqId_15503_15	-0.00616136	0.0179049	0.763572
SeqId_15503_20	5	0.00094717	0.00320825	0.767818		SeqId_15503_20	0.000731835	0.00412556	0.859202		SeqId_15503_20	0.000382632	0.00334437	0.908912		SeqId_15503_20	0.00558726	0.00817648	0.494396		SeqId_15503_20	-0.00321043	0.00650914	0.655704
SeqId_15509_2	5	-0.0094482	0.014641	0.518718		SeqId_15509_2	0.0245646	0.0133326	0.0654096		SeqId_15509_2	-0.00322186	0.0039281	0.412097		SeqId_15509_2	0.0160029	0.0131842	0.224827		SeqId_15509_2	-0.0242855	0.0117216	0.13001
SeqId_15511_37	4	-0.00325348	0.0042092	0.439555		SeqId_15511_37	-0.0057397	0.0117991	0.626647		SeqId_15511_37	-0.00339589	0.00538548	0.528326		SeqId_15511_37	-0.00474787	0.0110373	0.667074		SeqId_15511_37	-0.000265478	0.00526265	0.964352
SeqId_15515_2	3	0.00381788	0.00334317	0.253457		SeqId_15515_2	0.00210293	0.010748	0.844877		SeqId_15515_2	0.00330595	0.00339963	0.33083		SeqId_15515_2	0.0095135	0.0121422	0.433331		SeqId_15515_2	0.00393261	0.00400596	0.0401399
SeqId_15516_12	7	-0.000687433	0.00253037	0.785874		SeqId_15516_12	-0.00512181	0.0034174	0.13394		SeqId_15516_12	-0.00125337	0.00222657	0.573494		SeqId_15516_12	-0.0115216	0.00965778	0.232876		SeqId_15516_12	-0.000680988	0.00244616	0.790616
SeqId_15523_9	9	-0.00389639	0.00456118	0.392966		SeqId_15523_9	-0.00745247	0.00633659	0.239555		SeqId_15523_9	-0.00415487	0.00339429	0.220923		SeqId_15523_9	-0.00296687	0.0164661	0.857011		SeqId_15523_9	-0.00291686	0.00367109	0.421814
SeqId_15525_294	4	0.0120149	0.0222332	0.588919		SeqId_15525_294	-0.020586	0.00642172	0.0013474		SeqId_15525_294	0.00129504	0.00334371	0.69853		SeqId_15525_294	-0.0105124	0.0105124	0.317311		SeqId_15525_294	-0.0219056	0.00560648	0.0257588
SeqId_15526_33	5	-0.0109371	0.00693315	0.11468		SeqId_15526_33	0.00883748	0.00673467	0.18944		SeqId_15526_33	-0.00223753	0.00416696	0.591289		SeqId_15526_33	0.00250918	0.0132302	0.849579		SeqId_15526_33	-0.00211348	0.0222233	0.93023
SeqId_15533_97	4	0.010358	0.00494473	0.0361934		SeqId_15533_97	-0.00689476	0.0130053	0.596007		SeqId_15533_97	0.00989154	0.00427093	0.0205574		SeqId_15533_97	0.0386113	0.0225512	0.086866		SeqId_15533_97	-0.0121758	0.0135589	0.00931768
SeqId_15544_25	10	-0.00272681	0.00494664	0.581466		SeqId_15544_25	-0.00917468	0.0111219	0.409416		SeqId_15544_25	-0.00273966	0.00410902	0.504936		SeqId_15544_25	-0.0204706	0.0237459	0.38865		SeqId_15544_25	-0.00211009	0.0041687	0.614788
SeqId_15556_49	9	-0.00322769	0.00387054	0.40433		SeqId_15556_49	-0.000164074	0.00639879	0.979543		SeqId_15556_49	-0.00270028	0.00355035	0.446916		SeqId_15556_49	-0.00636416	0.0158288	0.687639		SeqId_15556_49	-0.00146732	0.00439389	0.720476
SeqId_15558_63	6	-0.00376814	0.00429341	0.38013		SeqId_15558_63	-0.00236517	0.00890939	0.790648		SeqId_15558_63	-0.00421473	0.00339103	0.213902		SeqId_15558_63	-0.0187677	0.0178348	0.292658		SeqId_15558_63	-0.00260722	0.00315161	0.454582
SeqId_15559_5	6	-0.00353277	0.00516714	0.494165		SeqId_15559_5	-0.0112056	0.00921922	0.22419		SeqId_15559_5	-0.00390518	0.00442312	0.37729		SeqId_15559_5	-0.00899757	0.0177305	0.61183		SeqId_15559_5	-0.00673016	0.0149744	0.67639
SeqId_15560_52	4	-0.00357147	0.00202402	0.0776409		SeqId_15560_52	-0.00455816	0.00283786	0.108231		SeqId_15560_52	-0.00357447	0.00209239	0.0875773		SeqId_15560_52	-0.0106565	0.00667493	0.110379		SeqId_15560_52	0.00167353	0.00926328	0.873282
SeqId_15565_102	4	0.00335819	0.0111623	0.763529		SeqId_15565_102	0.0427379	0.192048	0.823895		SeqId_15565_102	0.0023196	0.0116295	0.841904		SeqId_15565_102	0.00692161	0.0596989	0.907698		SeqId_15565_102	-0.00856306	0.0365713	0.836657
SeqId_15570_99	4	0.00775004	0.00896092	0.38711		SeqId_15570_99	-0.00567025	0.0317723	0.858358		SeqId_15570_99	0.0068645	0.00854241	0.42164		SeqId_15570_99	0	0.0391769	1		SeqId_15570_99	-0.00761835	0.0261828	0.798476
SeqId_15576_158	7	-0.00125411	0.00555567	0.821408		SeqId_15576_158	-0.00514601	0.0076123	0.499033		SeqId_15576_158	-0.00151721	0.00363079	0.676041		SeqId_15576_158	0.000845252	0.0140523	0.952036		SeqId_15576_158	-0.000698528	0.00373874	0.859134
SeqId_15582_25	4	-0.0002572	0.00363791	0.943637		SeqId_15582_25	-0.000785478	0.0088862	0.929564		SeqId_15582_25	-0.000560038	0.00350481	0.873046		SeqId_15582_25	0.00592692	0.0118538	0.617075		SeqId_15582_25	0.0032905	0.00610516	0.643876
SeqId_15583_18	5	0.00535691	0.00480405	0.264815		SeqId_15583_18	-0.00932395	0.0135791	0.49231		SeqId_15583_18	0.00521821	0.00444854	0.24079		SeqId_15583_18	0.00591635	0.0174604	0.734728		SeqId_15583_18	0.0052875	0.00444886	0.0211357
SeqId_15584_9	7	0.00353142	0.00289128	0.221934		SeqId_15584_9	0.00124699	0.00289661	0.666833		SeqId_15584_9	0.00392272	0.00264398	0.137903		SeqId_15584_9	0.0154183	0.00845522	0.0682232		SeqId_15584_9	0.00311361	0.00347191	0.410921
SeqId_15585_304	3	-0.00170312	0.0132725	0.897896		SeqId_15585_304	-0.0639516	0.0981347	0.514613		SeqId_15585_304	0.00077523	0.00963499	0.935872		SeqId_15585_304	-0.0337883	0.040546	0.404657		SeqId_15585_304	0.00156772	0.0147403	0.932545
SeqId_15589_1	3	-0.000267638	0.0122973	0.982636		SeqId_15589_1	0.058312	0.0575135	0.310639		SeqId_15589_1	-0.000803437	0.00901915	0.929017		SeqId_15589_1	0.0311001	0.0366982	0.39674		SeqId_15589_1	0.00185405	0.00924751	0.719153
SeqId_15594_47	7	-0.00982885	0.0190615	0.606107		SeqId_15594_47	-0.045258	0.0317825	0.154448		SeqId_15594_47	-0.0319492	0.00706112	6.04914e-06		SeqId_15594_47	-0.13321	0.0319914	3.1281e-05		SeqId_15594_47	-0.0406046	0.0348624	0.29668
SeqId_15604_18	3	-0.0192117	0.0106412	0.0710106		SeqId_15604_18	0.00082964	0.0206586	0.967966		SeqId_15604_18	-0.016812	0.00621402	0.00682018		SeqId_15604_18	-0.0367233	0.0205651	0.0741455		SeqId_15604_18	-0.0210404	0.00704177	0.195555
SeqId_15614_168	4	0.00477338	0.0102881	0.642668		SeqId_15614_168	-0.00337877	0.00961443	0.725268		SeqId_15614_168	-0.000174384	0.0063522	0.978099		SeqId_15614_168	-0.0178265	0.0149126	0.23193		SeqId_15614_168	0.00220031	0.00454221	0.555948
SeqId_15615_8	9	0.00458488	0.00284518	0.107081		SeqId_15615_8	0.00277648	0.00489726	0.570751		SeqId_15615_8	0.00461312	0.00279638	0.0990094		SeqId_15615_8	0.0107004	0.0132047	0.417742		SeqId_15615_8	0.00461158	0.00279638	0.0234243
SeqId_15620_4	3	0.0101058	0.00910003	0.266775		SeqId_15620_4	0.0445542	0.0340218	0.190339		SeqId_15620_4	0.00805063	0.00725284	0.267001		SeqId_15620_4	0.0394907	0.0282076	0.161513		SeqId_15620_4	0.0119448	0.010142	0.448152
SeqId_15635_4	6	-0.00142569	0.00376693	0.705078		SeqId_15635_4	0.00536015	0.00811765	0.509056		SeqId_15635_4	-0.00195512	0.00346206	0.572259		SeqId_15635_4	-0.00742102	0.0133578	0.578515		SeqId_15635_4	-0.000833274	0.00373462	0.781011
SeqId_15644_1	6	-0.00113853	0.00296337	0.70083		SeqId_15644_1	-0.0020864	0.00427639	0.625629		SeqId_15644_1	-0.00140604	0.00269691	0.602121		SeqId_15644_1	-0.00568769	0.0101269	0.574359		SeqId_15644_1	-0.00261577	0.00425527	0.499465
SeqId_16055_3	8	-0.0015526	0.0049279	0.752714		SeqId_16055_3	1.48296e-05	0.00573299	0.997936		SeqId_16055_3	-0.00208624	0.00325322	0.521337		SeqId_16055_3	-0.0301027	0.0155503	0.0528887		SeqId_16055_3	-0.00140932	0.00373834	0.719154
SeqId_16060_99	5	-0.00105736	0.00423028	0.802625		SeqId_16060_99	0.00105764	0.00473646	0.823304		SeqId_16060_99	-0.00169634	0.00338985	0.616782		SeqId_16060_99	-0.0067041	0.0112392	0.550847		SeqId_16060_99	-0.00425551	0.00457132	0.38114
SeqId_16288_17	7	-0.00260333	0.00807838	0.747257		SeqId_16288_17	-0.00143206	0.00957046	0.881054		SeqId_16288_17	0.000839033	0.00506236	0.868362		SeqId_16288_17	0.0106761	0.0220409	0.62812		SeqId_16288_17	0.00156238	0.00568823	0.794558
SeqId_16296_43	3	0.0102996	0.0102819	0.316478		SeqId_16296_43	0.0459273	0.238438	0.847258		SeqId_16296_43	0.011503	0.00994595	0.247456		SeqId_16296_43	0.0531207	0.0480006	0.268438		SeqId_16296_43	0.00976036	0.0105319	0.181776
SeqId_16300_4	3	0.00772522	0.00582507	0.184773		SeqId_16300_4	0.000946932	0.0108852	0.930677		SeqId_16300_4	0.00856552	0.00572039	0.134298		SeqId_16300_4	0.0257449	0.0236539	0.27642		SeqId_16300_4	0.0105455	0.00671367	0.281889
SeqId_16304_6	3	-0.00665814	0.00853382	0.43527		SeqId_16304_6	0.00836194	0.0326808	0.798054		SeqId_16304_6	-0.00554494	0.0084485	0.511617		SeqId_16304_6	-0.00528123	0.0340346	0.876685		SeqId_16304_6	-0.00758098	0.0100072	0.250105
SeqId_16307_22	4	-0.0054439	0.00498772	0.27507		SeqId_16307_22	-0.010681	0.010816	0.323388		SeqId_16307_22	-0.00617979	0.00542444	0.254599		SeqId_16307_22	-0.0196124	0.0196124	0.317311		SeqId_16307_22	-0.00618029	0.00542444	0.135683
SeqId_16318_12	4	0.00247165	0.00798786	0.756998		SeqId_16318_12	0.0242135	0.0485752	0.618149		SeqId_16318_12	-0.00874533	0.00588834	0.137492		SeqId_16318_12	-0.00422817	0.0203355	0.835291		SeqId_16318_12	-0.0133063	0.00599596	0.141585
SeqId_16558_2	9	0.00152767	0.00534791	0.775141		SeqId_16558_2	0.000759676	0.00495949	0.878259		SeqId_16558_2	0.00100022	0.00364986	0.784051		SeqId_16558_2	-0.0147303	0.0131192	0.261519		SeqId_16558_2	0.000436381	0.00357534	0.906287
SeqId_16561_9	3	0.00374141	0.00370159	0.312133		SeqId_16561_9	0.00834221	0.00592192	0.158924		SeqId_16561_9	0.00419108	0.00384001	0.275086		SeqId_16561_9	0.0132639	0.0105933	0.210533		SeqId_16561_9	0.00786543	0.0057627	0.393442
SeqId_16583_8	3	-0.00212543	0.00250089	0.395398		SeqId_16583_8	0.594337	0.69349	0.391432		SeqId_16583_8	-0.00149612	0.00193217	0.438742		SeqId_16583_8	-0.00502552	0.00799515	0.52963		SeqId_16583_8	-0.00213357	0.00313717	0.619784
SeqId_16605_2	3	-0.000707459	0.0101111	0.944219		SeqId_16605_2	-0.00461829	0.0221041	0.8345		SeqId_16605_2	-0.00113601	0.00551082	0.83668		SeqId_16605_2	-0.0120156	0.01817	0.508426		SeqId_16605_2	-0.00572594	0.0115022	0.705948
SeqId_16606_85	3	-0.000915711	0.00658848	0.889461		SeqId_16606_85	0.00569343	0.0173586	0.742921		SeqId_16606_85	-4.62558e-05	0.00624461	0.99409		SeqId_16606_85	-0.00479938	0.0205909	0.815697		SeqId_16606_85	-0.000141135	0.00628569	0.976027
SeqId_16613_3	7	0.00138529	0.00419835	0.741429		SeqId_16613_3	0.00153959	0.00791572	0.845786		SeqId_16613_3	0.00365974	0.00424165	0.388242		SeqId_16613_3	0.0132322	0.017937	0.460694		SeqId_16613_3	0.00326646	0.00750117	0.681385
SeqId_16614_27	4	-0.00584515	0.00469852	0.213485		SeqId_16614_27	-0.0174453	0.013578	0.198855		SeqId_16614_27	-0.00632557	0.00509443	0.214361		SeqId_16614_27	-0.0243281	0.0159119	0.126283		SeqId_16614_27	-0.0042584	0.0185821	0.840041
SeqId_16620_26	7	-0.00557034	0.00263521	0.034531		SeqId_16620_26	-0.00465677	0.00313264	0.137139		SeqId_16620_26	-0.00574044	0.00196305	0.00345289		SeqId_16620_26	-0.0235333	0.00798205	0.00319552		SeqId_16620_26	-0.00582802	0.00198561	0.0193431
SeqId_16753_46	4	0.00148646	0.00498046	0.765353		SeqId_16753_46	0.01899	0.0124398	0.126873		SeqId_16753_46	0.00192926	0.00496334	0.697496		SeqId_16753_46	0.0249819	0.0189644	0.187736		SeqId_16753_46	0.0040455	0.00476753	0.333136
SeqId_16763_11	4	-0.000253941	0.00167659	0.879611		SeqId_16763_11	0.00173019	0.00472282	0.714106		SeqId_16763_11	6.30588e-05	0.00205812	0.975557		SeqId_16763_11	0.00604777	0.00815746	0.458463		SeqId_16763_11	-0.00051186	0.00224819	0.743837
SeqId_16770_3	3	0.0137422	0.00763041	0.0717064		SeqId_16770_3	0.0614347	0.0485163	0.205416		SeqId_16770_3	0.00852341	0.00454689	0.0608536		SeqId_16770_3	0.0353931	0.0178504	0.0473944		SeqId_16770_3	0.0120787	0.0116915	0.489633
SeqId_16781_2	5	0.00263544	0.00241121	0.274396		SeqId_16781_2	-0.00267514	0.00716587	0.708912		SeqId_16781_2	0.00267416	0.00261286	0.30609		SeqId_16781_2	0.00954246	0.012185	0.433549		SeqId_16781_2	0.00236915	0.00289617	0.271702
SeqId_16792_4	11	-0.00154172	0.00482436	0.749294		SeqId_16792_4	-0.00266305	0.0040805	0.513996		SeqId_16792_4	-0.00261026	0.00265429	0.325405		SeqId_16792_4	-0.0104503	0.00971138	0.281888		SeqId_16792_4	-0.0025838	0.00283289	0.38551
SeqId_16809_1	3	0.0158407	0.00803702	0.0487277		SeqId_16809_1	0.0551561	0.0556694	0.321793		SeqId_16809_1	0.0144045	0.00830891	0.0829846		SeqId_16809_1	0.0431702	0.036263	0.233859		SeqId_16809_1	0.0106026	0.00952433	0.269981
SeqId_16818_200	6	0.00213993	0.00597035	0.720025		SeqId_16818_200	0.0151565	0.00997265	0.12856		SeqId_16818_200	0.00258052	0.00459805	0.574647		SeqId_16818_200	0.0136753	0.0207865	0.510606		SeqId_16818_200	0.00102166	0.00458838	0.788874
SeqId_16823_75	3	-0.00499448	0.00238375	0.0361518		SeqId_16823_75	-0.00240745	0.00408065	0.555213		SeqId_16823_75	-0.00545133	0.00238558	0.0223061		SeqId_16823_75	-0.0133595	0.0080358	0.0964126		SeqId_16823_75	-0.00410607	0.00259311	0.277081
SeqId_16825_20	6	0.0075842	0.00330176	0.021618		SeqId_16825_20	0.0122586	0.0038562	0.00147812		SeqId_16825_20	0.00725463	0.0031674	0.0219977		SeqId_16825_20	0.0239136	0.0101043	0.0179491		SeqId_16825_20	0.00754982	0.00360305	0.104193
SeqId_16828_8	4	-0.000437723	0.00182032	0.80997		SeqId_16828_8	-0.00128828	0.00244003	0.597515		SeqId_16828_8	-0.00037232	0.00187511	0.842608		SeqId_16828_8	-0.00176608	0.00576299	0.759261		SeqId_16828_8	-0.000217728	0.00213589	0.849304
SeqId_16900_29	5	-0.00437629	0.00185766	0.0184827		SeqId_16900_29	-0.00456369	0.00226795	0.0441933		SeqId_16900_29	-0.0043176	0.00181663	0.0174681		SeqId_16900_29	-0.0167374	0.00968282	0.0838858		SeqId_16900_29	-0.00431432	0.00258011	0.149313
SeqId_16913_8	6	0.00439911	0.00402074	0.27391		SeqId_16913_8	0.0114794	0.0104099	0.270142		SeqId_16913_8	0.00666696	0.00504301	0.186162		SeqId_16913_8	0.0192574	0.0129571	0.137216		SeqId_16913_8	0.00269766	0.00580287	0.666194
SeqId_16916_19	3	-0.00265402	0.00607253	0.662073		SeqId_16916_19	0.00577529	0.0118392	0.625685		SeqId_16916_19	-0.0019171	0.00606949	0.752109		SeqId_16916_19	-0.000288782	0.0202147	0.988602		SeqId_16916_19	-0.00494736	0.00720555	0.447543
SeqId_16918_198	8	0.00156933	0.00321792	0.625772		SeqId_16918_198	-0.000122266	0.00368902	0.97356		SeqId_16918_198	0.00102871	0.00239227	0.667187		SeqId_16918_198	0.000435226	0.00855945	0.959447		SeqId_16918_198	0.00166586	0.00269771	0.429733
SeqId_16919_1	4	0.00693458	0.00438905	0.114113		SeqId_16919_1	0.0021592	0.00699677	0.757626		SeqId_16919_1	0.00703555	0.0038125	0.0649811		SeqId_16919_1	0.0109625	0.0136086	0.420499		SeqId_16919_1	0.00707624	0.00381266	0.171908
SeqId_17140_57	8	-0.00819604	0.0107162	0.444374		SeqId_17140_57	-0.0103477	0.00944008	0.273017		SeqId_17140_57	-0.0069175	0.00648379	0.286021		SeqId_17140_57	-0.0342569	0.0117344	0.00350757		SeqId_17140_57	0.000847368	0.0174223	0.962787
SeqId_17151_84	3	0.00961905	0.00958062	0.315373		SeqId_17151_84	0.00858673	0.0180267	0.633837		SeqId_17151_84	0.0032284	0.00360833	0.370944		SeqId_17151_84	-0.0103888	0.0132623	0.433431		SeqId_17151_84	0.0109423	0.0130037	0.554667
SeqId_17153_46	7	-0.00154479	0.00736962	0.833967		SeqId_17153_46	-0.0311033	0.0311054	0.317343		SeqId_17153_46	-0.00188116	0.00666003	0.777595		SeqId_17153_46	0.0221904	0.0419153	0.59652		SeqId_17153_46	-0.00258189	0.00694164	0.704704
SeqId_17156_72	3	-0.00307191	0.00923307	0.739355		SeqId_17156_72	0.00125891	0.0276293	0.963658		SeqId_17156_72	-0.00208759	0.00652796	0.749126		SeqId_17156_72	-0.0151615	0.0212906	0.47639		SeqId_17156_72	0.00155955	0.0068672	0.637047
SeqId_17331_138	6	-0.00728736	0.0104502	0.485589		SeqId_17331_138	0.0130969	0.00792267	0.0983121		SeqId_17331_138	-0.00422476	0.00793306	0.594345		SeqId_17331_138	0.015655	0.017758	0.378005		SeqId_17331_138	-0.00717218	0.0139336	0.633871
SeqId_17350_13	4	0.0114136	0.00332968	0.000608417		SeqId_17350_13	0.0110012	0.00376835	0.00350737		SeqId_17350_13	0.0115076	0.0033641	0.000624624		SeqId_17350_13	0.0321444	0.0102359	0.00168746		SeqId_17350_13	0.0124267	0.00366243	0.00120686
SeqId_17383_4	4	-0.00949379	0.0100233	0.343551		SeqId_17383_4	0.0370014	0.0149166	0.0131176		SeqId_17383_4	-0.00895218	0.00920411	0.330738		SeqId_17383_4	0.0105561	0.0211122	0.617075		SeqId_17383_4	-0.00634289	0.0111953	0.62811
SeqId_17396_23	5	0.00473823	0.00999363	0.635411		SeqId_17396_23	-0.00574496	0.00918558	0.531688		SeqId_17396_23	0.00516657	0.00519261	0.319744		SeqId_17396_23	0.00584252	0.0165421	0.723945		SeqId_17396_23	0.00605803	0.0147562	0.70897
SeqId_17447_52	4	-0.00218286	0.00716005	0.760468		SeqId_17447_52	0.00845701	0.0139963	0.54569		SeqId_17447_52	-0.00197839	0.00589628	0.737223		SeqId_17447_52	0.0145877	0.0221733	0.510606		SeqId_17447_52	-0.00298509	0.00624697	0.678431
SeqId_17456_53	3	-0.0103861	0.00475276	0.0288684		SeqId_17456_53	-0.00603582	0.0133546	0.651294		SeqId_17456_53	-0.010347	0.00489717	0.0346125		SeqId_17456_53	-0.0260569	0.014409	0.0705469		SeqId_17456_53	-0.0126667	0.00611481	0.0775425
SeqId_17460_51	3	0.000180755	0.00534719	0.973034		SeqId_17460_51	-0.0196632	0.0120571	0.102924		SeqId_17460_51	-0.000134969	0.00411802	0.973854		SeqId_17460_51	-0.00507395	0.0140138	0.7173		SeqId_17460_51	0.00634542	0.00541503	0.0840346
SeqId_17490_4	3	0.00247318	0.0041175	0.548072		SeqId_17490_4	0.0102872	0.00648897	0.11289		SeqId_17490_4	0.00251981	0.00290781	0.38618		SeqId_17490_4	0.0109445	0.00814477	0.179029		SeqId_17490_4	0.00232823	0.00521312	0.7326
SeqId_17513_11	6	-0.000584474	0.00520842	0.910651		SeqId_17513_11	-0.00168232	0.00439427	0.701836		SeqId_17513_11	-0.00631476	0.00422345	0.134871		SeqId_17513_11	-0.012798	0.00911856	0.160465		SeqId_17513_11	-0.00901633	0.00787461	0.316068
SeqId_17675_17	4	0.00123815	0.00773021	0.872747		SeqId_17675_17	0.0128068	0.0144058	0.374001		SeqId_17675_17	0.00375605	0.00567866	0.508335		SeqId_17675_17	0.0357933	0.0242238	0.139512		SeqId_17675_17	0.00281269	0.0061308	0.682863
SeqId_17676_13	5	-0.000788149	0.011299	0.94439		SeqId_17676_13	-0.0342471	0.0621799	0.581788		SeqId_17676_13	0.000351914	0.00937356	0.970052		SeqId_17676_13	0.00748286	0.0445408	0.866583		SeqId_17676_13	-0.000841147	0.0101449	0.939143
SeqId_17680_12	4	-0.000521583	0.0046541	0.910768		SeqId_17680_12	-0.0081256	0.028565	0.776057		SeqId_17680_12	0.000128291	0.00398069	0.97429		SeqId_17680_12	-0.0115373	0.0142962	0.419656		SeqId_17680_12	-0.0229062	0.0173296	0.317167
SeqId_17692_2	11	0.000833663	0.00195771	0.670227		SeqId_17692_2	0.00138561	0.00198816	0.485845		SeqId_17692_2	0.000876931	0.00187393	0.63981		SeqId_17692_2	0.000722109	0.00909858	0.936742		SeqId_17692_2	0.00100299	0.00188356	0.521319
SeqId_17737_7	3	0.000554573	0.0149862	0.97048		SeqId_17737_7	-0.0485146	0.0636391	0.445857		SeqId_17737_7	-0.00015786	0.0075922	0.983411		SeqId_17737_7	-0.0300811	0.0273464	0.271332		SeqId_17737_7	0.00636797	0.009138	0.612541
SeqId_17739_1	3	-0.00870346	0.0124057	0.482948		SeqId_17739_1	0.04196	0.0484572	0.386535		SeqId_17739_1	-0.00648428	0.00955214	0.497245		SeqId_17739_1	0.0279812	0.0390971	0.474185		SeqId_17739_1	-0.00811877	0.0160318	0.701573
SeqId_17748_21	5	0.00248837	0.0118563	0.833764		SeqId_17748_21	-0.00647713	0.0059316	0.274846		SeqId_17748_21	-0.000495473	0.00482932	0.918283		SeqId_17748_21	-0.00334451	0.00873888	0.70193		SeqId_17748_21	-0.0055483	0.00681123	0.474965
SeqId_17764_108	3	0.00251404	0.00722638	0.727918		SeqId_17764_108	0.00222858	0.0172267	0.897066		SeqId_17764_108	0.00237047	0.00742169	0.749425		SeqId_17764_108	0.00726856	0.02544	0.775097		SeqId_17764_108	-0.00144339	0.00836786	0.584502
SeqId_17765_3	3	-0.00523782	0.00807151	0.516386		SeqId_17765_3	-0.00340862	0.00884403	0.69993		SeqId_17765_3	-0.00656528	0.0050583	0.194315		SeqId_17765_3	-0.0322692	0.0175255	0.065582		SeqId_17765_3	-0.00590467	0.00508132	0.0560727
SeqId_17766_5	5	0.00448731	0.00458548	0.327782		SeqId_17766_5	-0.0122158	0.0183586	0.505795		SeqId_17766_5	0.00426641	0.0044287	0.335369		SeqId_17766_5	0.0101605	0.0218151	0.641392		SeqId_17766_5	0.00387893	0.00458591	0.388196
SeqId_17783_9	3	0.00145128	0.00355271	0.682906		SeqId_17783_9	0.00283315	0.00619143	0.647246		SeqId_17783_9	0.000891305	0.00348389	0.798077		SeqId_17783_9	0.00445871	0.0109982	0.68518		SeqId_17783_9	0.000631478	0.0035371	0.790337
SeqId_17799_9	5	0.00520287	0.00859097	0.544767		SeqId_17799_9	-0.0173333	0.0145418	0.233275		SeqId_17799_9	0.0033315	0.0048107	0.488612		SeqId_17799_9	-0.00435941	0.0184064	0.812779		SeqId_17799_9	-0.0105476	0.0188915	0.615583
SeqId_17802_4	3	0.0143907	0.00849902	0.090414		SeqId_17802_4	-0.00300039	0.0631649	0.962114		SeqId_17802_4	0.0154558	0.00831417	0.063032		SeqId_17802_4	0.0402388	0.0337808	0.233584		SeqId_17802_4	0.0181598	0.00931292	0.0380886
SeqId_17821_20	3	-0.00580545	0.00822113	0.480087		SeqId_17821_20	0.0276189	0.0276831	0.318434		SeqId_17821_20	-0.00435921	0.00665853	0.512673		SeqId_17821_20	0.00789733	0.025447	0.756299		SeqId_17821_20	-0.0063478	0.00813839	0.578294
SeqId_17836_17	3	0.0068512	0.00895086	0.444019		SeqId_17836_17	0.0182446	0.00983029	0.0634598		SeqId_17836_17	0.00831076	0.00556045	0.135014		SeqId_17836_17	0.0332219	0.018178	0.0676117		SeqId_17836_17	0.00653608	0.00738533	0.538788
SeqId_18173_11	5	0.00801325	0.00267768	0.002766		SeqId_18173_11	0.00957542	0.0038653	0.0132389		SeqId_18173_11	0.00814698	0.00282568	0.00393662		SeqId_18173_11	0.0157269	0.0120021	0.190079		SeqId_18173_11	0.00870321	0.00309438	0.0281717
SeqId_18174_79	3	-0.00228391	0.00313596	0.466431		SeqId_18174_79	-0.00486033	0.00430443	0.258837		SeqId_18174_79	-0.00177113	0.00308431	0.565806		SeqId_18174_79	-0.00433357	0.00941431	0.645288		SeqId_18174_79	-0.00550463	0.00448883	0.166254
SeqId_18182_24	3	-0.00220218	0.0154841	0.886904		SeqId_18182_24	0.0226779	0.0321636	0.48076		SeqId_18182_24	0.00597585	0.00667179	0.370419		SeqId_18182_24	0.000385587	0.0250631	0.987725		SeqId_18182_24	0.0356069	0.0743459	0.715651
SeqId_18183_3	3	-0.0045076	0.00452071	0.318716		SeqId_18183_3	-0.0130432	0.011893	0.272768		SeqId_18183_3	-0.00506637	0.00431572	0.240422		SeqId_18183_3	-0.0125627	0.0156335	0.421645		SeqId_18183_3	-0.00514605	0.00466424	0.468759
SeqId_18214_2	5	-0.00647091	0.00697091	0.353266		SeqId_18214_2	0.00277596	0.0216372	0.897915		SeqId_18214_2	-0.00625375	0.00566762	0.269846		SeqId_18214_2	-0.0303208	0.0247691	0.2209		SeqId_18214_2	-0.00514322	0.00591	0.416657
SeqId_18215_5	4	0.00241037	0.00319219	0.450198		SeqId_18215_5	-0.000242097	0.00372987	0.948247		SeqId_18215_5	0.00207713	0.00228365	0.363052		SeqId_18215_5	0.00451047	0.0070031	0.519531		SeqId_18215_5	0.00203667	0.00228402	0.267992
SeqId_18218_48	4	-0.00203817	0.00281363	0.468825		SeqId_18218_48	-0.00193551	0.00857752	0.821474		SeqId_18218_48	-0.00135938	0.00306531	0.657424		SeqId_18218_48	-0.00318728	0.00968442	0.74207		SeqId_18218_48	-0.00362019	0.0118337	0.788571
SeqId_18220_141	3	0.000623274	0.0056619	0.912344		SeqId_18220_141	0.00333838	0.00708725	0.637612		SeqId_18220_141	0.000224339	0.0038314	0.953308		SeqId_18220_141	-0.00650642	0.0121453	0.592156		SeqId_18220_141	-0.0043805	0.00550225	0.571952
SeqId_18225_13	6	-0.00264659	0.0028717	0.356733		SeqId_18225_13	-0.00628105	0.00447044	0.160015		SeqId_18225_13	-0.0025278	0.00295295	0.391984		SeqId_18225_13	-0.0106982	0.00988966	0.279359		SeqId_18225_13	-0.00124562	0.00487629	0.810977
SeqId_18241_18	4	0.00707296	0.0075901	0.351405		SeqId_18241_18	-0.0384511	0.0437419	0.379377		SeqId_18241_18	0.0075586	0.00705609	0.284072		SeqId_18241_18	-0.000748506	0.0291917	0.979544		SeqId_18241_18	0.0123271	0.00956709	0.326514
SeqId_18243_9	3	-0.00407138	0.00789933	0.606268		SeqId_18243_9	0.0260115	0.0156825	0.0971908		SeqId_18243_9	-0.00266239	0.00585012	0.649037		SeqId_18243_9	0.0134655	0.0206573	0.514497		SeqId_18243_9	0.0156663	0.0131799	0.44526
SeqId_18244_1	3	-0.00363047	0.00913739	0.691131		SeqId_18244_1	0.00606106	0.0292447	0.835812		SeqId_18244_1	-0.00407536	0.00906372	0.652974		SeqId_18244_1	-0.0115199	0.0517221	0.823748		SeqId_18244_1	-0.00608698	0.00995916	0.416531
SeqId_18280_29	7	0.0108715	0.00729531	0.136169		SeqId_18280_29	0.00556231	0.0126766	0.660816		SeqId_18280_29	0.00816902	0.00598896	0.172563		SeqId_18280_29	0.00412428	0.0173654	0.812269		SeqId_18280_29	0.0070853	0.00628821	0.310996
SeqId_18289_16	4	0.0015493	0.00218554	0.478395		SeqId_18289_16	0.00100351	0.00362957	0.782177		SeqId_18289_16	0.00184283	0.00246067	0.453909		SeqId_18289_16	0.00650972	0.0082981	0.432757		SeqId_18289_16	0.00262951	0.00313955	0.230004
SeqId_18319_7	5	0.011301	0.00571179	0.0478689		SeqId_18319_7	0.00896263	0.0128036	0.483921		SeqId_18319_7	0.00974928	0.0047369	0.039575		SeqId_18319_7	0.0330575	0.0178689	0.0643135		SeqId_18319_7	0.00662026	0.00472138	0.158452
SeqId_18401_18	4	-0.00633776	0.00856652	0.459403		SeqId_18401_18	-0.0640021	0.0605885	0.290813		SeqId_18401_18	0.00764623	0.00799932	0.339143		SeqId_18401_18	0.000995159	0.0303523	0.973845		SeqId_18401_18	0.0112336	0.0322878	0.761105
SeqId_18819_21	8	0.00188968	0.00746998	0.800291		SeqId_18819_21	0.00776238	0.00387464	0.0451367		SeqId_18819_21	0.00497851	0.00309021	0.107166		SeqId_18819_21	0.000747853	0.00957251	0.937729		SeqId_18819_21	0.00700624	0.00668345	0.334881
SeqId_18831_6	4	0.00395462	0.00404761	0.328557		SeqId_18831_6	0.00775596	0.0050046	0.121198		SeqId_18831_6	0.00397368	0.00375188	0.289547		SeqId_18831_6	0.0138126	0.0083959	0.0999366		SeqId_18831_6	0.00140559	0.00429764	0.77468
SeqId_18832_65	3	0.00523941	0.00462671	0.257454		SeqId_18832_65	0.00393756	0.0164818	0.81118		SeqId_18832_65	0.00450197	0.00455444	0.322918		SeqId_18832_65	0.0131268	0.016754	0.433331		SeqId_18832_65	0.00507339	0.0051726	0.048275
SeqId_18864_7	4	0.000979918	0.00322662	0.761358		SeqId_18864_7	0.00202885	0.00363069	0.576294		SeqId_18864_7	0.000867779	0.00327696	0.791154		SeqId_18864_7	0.00199851	0.0105376	0.849579		SeqId_18864_7	0.00152934	0.00350553	0.684899
SeqId_18871_24	4	-0.00581859	0.00474316	0.219923		SeqId_18871_24	-0.00904055	0.00810791	0.264838		SeqId_18871_24	-0.00619495	0.00333415	0.0631648		SeqId_18871_24	-0.0257273	0.0119448	0.0312522		SeqId_18871_24	-0.00771239	0.00362844	0.116183
SeqId_18875_125	3	-0.00207781	0.00398674	0.602242		SeqId_18875_125	-0.00422632	0.0111852	0.705543		SeqId_18875_125	-0.00273875	0.00383119	0.474698		SeqId_18875_125	-0.00756046	0.0128973	0.557736		SeqId_18875_125	-0.00676852	0.0133152	0.515179
SeqId_18882_7	7	-0.00782415	0.00505672	0.121796		SeqId_18882_7	-0.00385311	0.00989155	0.69688		SeqId_18882_7	-0.00712929	0.00397584	0.0729486		SeqId_18882_7	-0.00877144	0.0187237	0.63945		SeqId_18882_7	-0.00591499	0.00403855	0.0322696
SeqId_18884_22	3	-0.00020934	0.0100257	0.983341		SeqId_18884_22	0.074822	0.0268857	0.00538647		SeqId_18884_22	0.00521375	0.00488334	0.285673		SeqId_18884_22	0.051855	0.0203409	0.0107941		SeqId_18884_22	0.00227331	0.0128315	0.888371
SeqId_18895_54	13	0.00162635	0.00325103	0.616894		SeqId_18895_54	-0.00299862	0.00820864	0.714887		SeqId_18895_54	0.00492127	0.00532437	0.355334		SeqId_18895_54	0.0102246	0.0150813	0.497793		SeqId_18895_54	0.0132175	0.0125882	0.316245
SeqId_18916_25	4	8.66604e-05	0.00208513	0.966849		SeqId_18916_25	-0.0055423	0.00342253	0.105371		SeqId_18916_25	0.000329933	0.00255297	0.897172		SeqId_18916_25	0.00594562	0.00861508	0.490106		SeqId_18916_25	0.00176667	0.00289842	0.604197
SeqId_18917_53	8	0.00187834	0.00325664	0.564092		SeqId_18917_53	0.000994568	0.00386219	0.796782		SeqId_18917_53	0.00129356	0.00291215	0.656903		SeqId_18917_53	-0.00565924	0.0140756	0.687639		SeqId_18917_53	0.00108441	0.00295423	0.581214
SeqId_18930_28	3	-0.00121895	0.0094725	0.897609		SeqId_18930_28	-0.0443425	0.0489814	0.36531		SeqId_18930_28	-0.00139244	0.00914859	0.879027		SeqId_18930_28	-0.021077	0.0395992	0.594547		SeqId_18930_28	-0.00225475	0.00923263	0.783887
SeqId_19130_81	3	-0.00631883	0.00710494	0.373811		SeqId_19130_81	-0.0215604	0.0102102	0.0347156		SeqId_19130_81	-0.00728233	0.00395134	0.0653282		SeqId_19130_81	-0.0326816	0.0142399	0.0217284		SeqId_19130_81	-0.00671806	0.00499519	0.407028
SeqId_19143_38	6	5.93963e-05	0.00815741	0.99419		SeqId_19143_38	0.00699901	0.00537044	0.19249		SeqId_19143_38	0.000769467	0.00398954	0.84706		SeqId_19143_38	0.00692281	0.010852	0.523519		SeqId_19143_38	0.000795698	0.00454898	0.869641
SeqId_19154_41	4	-0.00133951	0.014295	0.925344		SeqId_19154_41	-0.0130414	0.00442119	0.00318027		SeqId_19154_41	-0.00535769	0.00473573	0.257915		SeqId_19154_41	-0.0197447	0.00776841	0.0110325		SeqId_19154_41	-0.00563086	0.00563389	0.422857
SeqId_19161_1	4	0.000129115	0.00411765	0.974985		SeqId_19161_1	-0.00551927	0.00724344	0.446079		SeqId_19161_1	0.000803439	0.00464521	0.862682		SeqId_19161_1	-0.00763052	0.0108001	0.479864		SeqId_19161_1	6.62917e-05	0.00569459	0.991769
SeqId_19173_5	5	-0.00252846	0.00301253	0.401292		SeqId_19173_5	-0.00728662	0.00607304	0.230205		SeqId_19173_5	-0.00286104	0.00278114	0.303608		SeqId_19173_5	-0.0133183	0.0109842	0.225321		SeqId_19173_5	-0.00260049	0.00280324	0.108466
SeqId_19241_31	4	0.00154683	0.00578938	0.789327		SeqId_19241_31	-0.00589892	0.0141245	0.676213		SeqId_19241_31	0.000451367	0.00448352	0.91981		SeqId_19241_31	0.00369808	0.0158489	0.815503		SeqId_19241_31	-0.00591666	0.0163807	0.752539
SeqId_19267_14	6	-0.00460288	0.00686317	0.502435		SeqId_19267_14	-0.00414775	0.0153401	0.786863		SeqId_19267_14	-0.0043484	0.00710125	0.540311		SeqId_19267_14	0.0135862	0.0144801	0.348105		SeqId_19267_14	-0.00142561	0.00739213	0.856468
SeqId_19277_4	4	0.00279074	0.00437852	0.523884		SeqId_19277_4	0.00415975	0.0059633	0.485453		SeqId_19277_4	0.00351559	0.00275611	0.202111		SeqId_19277_4	0.00937846	0.00982506	0.339808		SeqId_19277_4	0.00181342	0.00347157	0.653514
SeqId_19361_78	10	0.00155987	0.0035805	0.663087		SeqId_19361_78	0.00417974	0.00437339	0.339214		SeqId_19361_78	0.00101201	0.00348371	0.771436		SeqId_19361_78	0.0153669	0.00873802	0.078642		SeqId_19361_78	0.00289004	0.00598093	0.641894
SeqId_19372_7	5	-0.0113551	0.0075783	0.134036		SeqId_19372_7	-0.0243303	0.0119497	0.041744		SeqId_19372_7	-0.0106254	0.00725218	0.142885		SeqId_19372_7	-0.0504957	0.0174032	0.00371363		SeqId_19372_7	-0.0104525	0.0083873	0.301128
SeqId_19377_14	3	-0.000830917	0.002379	0.726885		SeqId_19377_14	0.000434606	0.00328514	0.894751		SeqId_19377_14	-0.00113451	0.00235389	0.629828		SeqId_19377_14	-0.00202429	0.00738269	0.783936		SeqId_19377_14	-0.0012212	0.00246942	0.615001
SeqId_19504_22	6	0.00328961	0.00665739	0.621214		SeqId_19504_22	-0.0176281	0.0243644	0.469361		SeqId_19504_22	0.00538772	0.00839814	0.521174		SeqId_19504_22	-0.00201352	0.0295316	0.945641		SeqId_19504_22	0.00194487	0.00672001	0.786646
SeqId_19556_12	10	0.00275195	0.00458867	0.548688		SeqId_19556_12	0.00606724	0.00542079	0.263032		SeqId_19556_12	0.00431324	0.00338847	0.203047		SeqId_19556_12	0.0148814	0.0124551	0.232163		SeqId_19556_12	0.00465893	0.00347152	0.216422
SeqId_19557_3	6	0.00334588	0.00251458	0.183323		SeqId_19557_3	0.00364307	0.00405285	0.368711		SeqId_19557_3	0.00334237	0.00240657	0.164879		SeqId_19557_3	0.0103892	0.0092873	0.263292		SeqId_19557_3	0.00328472	0.00240818	0.0817161
SeqId_19560_23	4	-0.0007223	0.00892071	0.935467		SeqId_19560_23	-0.0540337	0.0314167	0.0854496		SeqId_19560_23	-0.00197048	0.00819007	0.80987		SeqId_19560_23	-0.0508891	0.0376006	0.175924		SeqId_19560_23	0.00215978	0.0108299	0.860364
SeqId_19561_216	6	0.00562488	0.00705141	0.425048		SeqId_19561_216	0.0148137	0.00867088	0.0875551		SeqId_19561_216	0.00788938	0.00420017	0.0603336		SeqId_19561_216	0.0479304	0.0151359	0.00154197		SeqId_19561_216	0.00632863	0.00567754	0.327442
SeqId_19563_3	6	0.000212738	0.00581617	0.970822		SeqId_19563_3	0.0154736	0.0266146	0.560974		SeqId_19563_3	0.000208558	0.00521716	0.968113		SeqId_19563_3	0.0185958	0.0311753	0.550847		SeqId_19563_3	-0.000495203	0.00553589	0.913485
SeqId_19578_19	6	-0.013398	0.00659654	0.0422481		SeqId_19578_19	-0.0454799	0.0239321	0.0573839		SeqId_19578_19	-0.0127903	0.00589341	0.029986		SeqId_19578_19	-0.081738	0.028559	0.00420885		SeqId_19578_19	-0.0132447	0.0182378	0.507919
SeqId_19590_46	4	0.00159091	0.0057292	0.781255		SeqId_19590_46	0.0157032	0.00681025	0.0211209		SeqId_19590_46	0.00263176	0.00459863	0.567125		SeqId_19590_46	0.0191698	0.0115019	0.0955807		SeqId_19590_46	0.00263385	0.00563416	0.686145
SeqId_19614_8	6	0.00277959	0.0052102	0.593695		SeqId_19614_8	0.0150372	0.0113468	0.185091		SeqId_19614_8	0.00303264	0.00518294	0.558467		SeqId_19614_8	0.000524995	0.0169748	0.975327		SeqId_19614_8	-0.000522212	0.00596626	0.934459
SeqId_19617_5	7	0.00588488	0.00251417	0.0192485		SeqId_19617_5	0.0112379	0.00455933	0.0137084		SeqId_19617_5	0.0055532	0.00258789	0.0318855		SeqId_19617_5	0.0254289	0.0115992	0.0283573		SeqId_19617_5	0.00540133	0.00276673	0.108358
SeqId_19631_13	3	-0.00911136	0.0114513	0.42623		SeqId_19631_13	0.019716	0.0310965	0.526062		SeqId_19631_13	-0.0102129	0.00814251	0.209743		SeqId_19631_13	-0.00672558	0.0300064	0.82265		SeqId_19631_13	-0.0118026	0.0128568	0.527199
SeqId_2190_55	3	-0.00199979	0.00403327	0.620019		SeqId_2190_55	-0.00252172	0.00878369	0.774042		SeqId_2190_55	-0.00141765	0.00405254	0.726475		SeqId_2190_55	-0.00621152	0.0138565	0.653954		SeqId_2190_55	-0.00149587	0.00406417	0.23584
SeqId_2201_17	6	0.00316034	0.00792201	0.689944		SeqId_2201_17	0.03135	0.0288695	0.277515		SeqId_2201_17	0.00395315	0.00778985	0.611822		SeqId_2201_17	0.0474876	0.0221277	0.0318676		SeqId_2201_17	0.000569385	0.00907811	0.952998
SeqId_2381_52	4	-0.000128018	0.00531259	0.980775		SeqId_2381_52	-0.074126	0.0366173	0.0429345		SeqId_2381_52	-0.00262016	0.00506708	0.605091		SeqId_2381_52	-0.0448427	0.0254988	0.078642		SeqId_2381_52	0.00123001	0.019271	0.954913
SeqId_2436_49	4	0.0133458	0.00917797	0.145914		SeqId_2436_49	0.0615002	0.0225631	0.0064165		SeqId_2436_49	0.0137964	0.0098686	0.162109		SeqId_2436_49	0.0835625	0.0317444	0.00847957		SeqId_2436_49	0.0206899	0.00874613	0.141684
SeqId_2474_54	3	0.00906021	0.00582552	0.119884		SeqId_2474_54	-0.0133808	0.0155542	0.389641		SeqId_2474_54	0.00835828	0.005164	0.10554		SeqId_2474_54	0.0167159	0.0187918	0.373716		SeqId_2474_54	0.00711405	0.00672862	0.482279
SeqId_2480_58	4	-0.00772917	0.00378991	0.0414096		SeqId_2480_58	-0.00839637	0.00334862	0.012162		SeqId_2480_58	-0.00801044	0.00300124	0.00760681		SeqId_2480_58	-0.0267997	0.00928258	0.00388815		SeqId_2480_58	-0.00794916	0.00359665	0.122964
SeqId_2515_14	8	-0.00350459	0.00514443	0.49572		SeqId_2515_14	-0.00716699	0.00620928	0.248402		SeqId_2515_14	-0.00443719	0.00351191	0.20642		SeqId_2515_14	-0.0116829	0.0158553	0.461218		SeqId_2515_14	-0.00330005	0.00969401	0.745142
SeqId_2567_5	3	0.00175213	0.0081412	0.829598		SeqId_2567_5	0.0202755	0.0100026	0.0426594		SeqId_2567_5	0.00363018	0.00454135	0.42408		SeqId_2567_5	0.0152724	0.0155403	0.325726		SeqId_2567_5	0.00520882	0.00461086	0.313138
SeqId_2580_83	4	0.00458871	0.00757381	0.544604		SeqId_2580_83	0.00496145	0.0432524	0.908675		SeqId_2580_83	0.00606643	0.00712718	0.394676		SeqId_2580_83	0.0130016	0.0248559	0.600921		SeqId_2580_83	0.0141274	0.00633181	0.0158087
SeqId_2590_69	7	-0.00136287	0.00386793	0.724576		SeqId_2590_69	-0.00095127	0.00505667	0.850781		SeqId_2590_69	-0.00173473	0.00329872	0.598972		SeqId_2590_69	-0.000765526	0.0110236	0.944636		SeqId_2590_69	-0.00121141	0.00340466	0.736503
SeqId_2609_59	5	0.00169368	0.00354678	0.632987		SeqId_2609_59	0.000976962	0.00565374	0.862809		SeqId_2609_59	0.00228257	0.00347848	0.511698		SeqId_2609_59	0.00310137	0.0112629	0.783038		SeqId_2609_59	0.00215345	0.00358111	0.5361
SeqId_2615_60	7	0.00355616	0.00570138	0.532801		SeqId_2615_60	0.00324425	0.0115633	0.779044		SeqId_2615_60	0.00427454	0.00497258	0.389997		SeqId_2615_60	0.00355043	0.0202375	0.860735		SeqId_2615_60	0.00215577	0.0114783	0.858408
SeqId_2620_4	3	-0.00416564	0.00588575	0.4791		SeqId_2620_4	0.00558924	0.00986659	0.571066		SeqId_2620_4	-0.00368211	0.00429614	0.391405		SeqId_2620_4	-0.0059584	0.0135974	0.66124		SeqId_2620_4	-0.000716698	0.00841591	0.945916
SeqId_2631_50	3	0.00338097	0.00789661	0.668538		SeqId_2631_50	-0.00443542	0.0231987	0.848375		SeqId_2631_50	0.0022062	0.00616457	0.72043		SeqId_2631_50	0.0163181	0.0244772	0.504985		SeqId_2631_50	0.00257467	0.00669918	0.76641
SeqId_2637_77	6	-0.00399844	0.00507283	0.430575		SeqId_2637_77	-0.00666985	0.00668015	0.318057		SeqId_2637_77	-0.00288246	0.00430489	0.503126		SeqId_2637_77	-0.00556584	0.0154407	0.718499		SeqId_2637_77	-0.00399528	0.00483523	0.455079
SeqId_2644_11	5	0.0033631	0.0133114	0.80054		SeqId_2644_11	0.0200487	0.0141313	0.155973		SeqId_2644_11	0.00742323	0.0080857	0.358583		SeqId_2644_11	0.0361763	0.0172584	0.0360685		SeqId_2644_11	0.00682476	0.0104937	0.561819
SeqId_2647_66	4	0.00137213	0.00334656	0.681798		SeqId_2647_66	0.00317382	0.00705094	0.652619		SeqId_2647_66	0.00174567	0.00376852	0.643204		SeqId_2647_66	0.00827211	0.0127263	0.515692		SeqId_2647_66	0.000313766	0.00450729	0.950628
SeqId_2652_15	5	-0.0156479	0.0168643	0.353473		SeqId_2652_15	0.0320814	0.0140093	0.0220214		SeqId_2652_15	-0.00992618	0.0115478	0.390025		SeqId_2652_15	0.0161308	0.0185384	0.384229		SeqId_2652_15	-0.0118833	0.0148417	0.481866
SeqId_2658_27	5	-0.0116647	0.00618907	0.0594667		SeqId_2658_27	-0.0129403	0.0163616	0.429005		SeqId_2658_27	-0.00811234	0.00780266	0.298484		SeqId_2658_27	-0.0424164	0.0190985	0.0263557		SeqId_2658_27	-0.00715243	0.00614668	0.328712
SeqId_2677_1	7	0.00175869	0.00688277	0.798321		SeqId_2677_1	-0.014486	0.0191026	0.448254		SeqId_2677_1	0.00216751	0.00559919	0.698673		SeqId_2677_1	-0.0167039	0.0342033	0.625286		SeqId_2677_1	0.00251161	0.00565176	0.625685
SeqId_2687_2	6	0.00274633	0.00489283	0.574594		SeqId_2687_2	0.00440299	0.00577277	0.445632		SeqId_2687_2	0.00172979	0.00353234	0.624346		SeqId_2687_2	0.00198543	0.00757403	0.793217		SeqId_2687_2	0.00207206	0.0165572	0.906446
SeqId_2692_74	5	-0.00424875	0.00269194	0.114491		SeqId_2692_74	-0.00430989	0.00354718	0.224359		SeqId_2692_74	-0.0040661	0.00270232	0.132408		SeqId_2692_74	-0.0106392	0.00939565	0.257486		SeqId_2692_74	-0.0049072	0.00276305	0.0300003
SeqId_2700_56	3	-0.00245166	0.010337	0.812522		SeqId_2700_56	-0.0397176	0.0454214	0.381887		SeqId_2700_56	-0.00175768	0.010545	0.867619		SeqId_2700_56	-0.0268619	0.0376526	0.475589		SeqId_2700_56	0.00111708	0.0116664	0.916154
SeqId_2705_5	5	0.0016314	0.00328636	0.619602		SeqId_2705_5	-0.00866223	0.00722499	0.230556		SeqId_2705_5	0.00174087	0.0026975	0.518693		SeqId_2705_5	0.00119569	0.00948013	0.899632		SeqId_2705_5	0.00177042	0.0125645	0.896873
SeqId_2741_22	7	-0.00103486	0.00266092	0.697344		SeqId_2741_22	0.00193989	0.00390894	0.619705		SeqId_2741_22	-0.00129596	0.0025384	0.609673		SeqId_2741_22	0.000993447	0.00943774	0.916167		SeqId_2741_22	-0.00114369	0.00260508	0.651281
SeqId_2742_68	5	-0.00116029	0.0038885	0.765405		SeqId_2742_68	0.0101718	0.010911	0.351206		SeqId_2742_68	-0.000843653	0.00387323	0.827572		SeqId_2742_68	0.00472022	0.0179959	0.793094		SeqId_2742_68	-0.000829266	0.00390845	0.783252
SeqId_2774_10	3	-0.00289083	0.00525438	0.582199		SeqId_2774_10	0.00134583	0.00359696	0.708287		SeqId_2774_10	-0.00209464	0.00244618	0.391838		SeqId_2774_10	-0.00657068	0.0069992	0.347846		SeqId_2774_10	0.00176312	0.00381829	0.212344
SeqId_2783_18	3	0.00114836	0.0096886	0.90565		SeqId_2783_18	-0.0114414	0.0096991	0.238147		SeqId_2783_18	-0.00155004	0.00555609	0.78026		SeqId_2783_18	-0.00969255	0.0155081	0.531971		SeqId_2783_18	-0.0120016	0.00979347	0.0907492
SeqId_2789_26	8	-0.00365842	0.00420432	0.384215		SeqId_2789_26	0.00381118	0.00653335	0.559664		SeqId_2789_26	-0.00358019	0.00358413	0.317843		SeqId_2789_26	0.00188578	0.0153377	0.902146		SeqId_2789_26	-0.00415918	0.0080415	0.623513
SeqId_2813_11	3	-0.00174386	0.0105209	0.868351		SeqId_2813_11	-0.0236963	0.0329384	0.471887		SeqId_2813_11	-0.000340559	0.0067173	0.959566		SeqId_2813_11	-0.0126608	0.0197448	0.521379		SeqId_2813_11	-0.00772478	0.0174269	0.734376
SeqId_2816_50	8	-0.0027926	0.00566698	0.622165		SeqId_2816_50	0.0153651	0.0453836	0.734941		SeqId_2816_50	-0.0021159	0.00779246	0.785982		SeqId_2816_50	-0.00911577	0.0369429	0.805099		SeqId_2816_50	-0.000222588	0.035427	0.995191
SeqId_2834_54	6	0.000274048	0.00591326	0.963036		SeqId_2834_54	0.00396073	0.00651811	0.543419		SeqId_2834_54	0.000854343	0.00408123	0.834187		SeqId_2834_54	0.00928688	0.0138048	0.501121		SeqId_2834_54	0.00109706	0.00459999	0.786532
SeqId_2837_3	4	-0.00308193	0.0170991	0.856965		SeqId_2837_3	0.0632822	0.0269848	0.0190218		SeqId_2837_3	-0.00199674	0.0133101	0.880751		SeqId_2837_3	0.0158686	0.0291778	0.586538		SeqId_2837_3	-0.00220809	0.0156426	0.900679
SeqId_2843_13	4	-0.00555858	0.00618783	0.369021		SeqId_2843_13	-0.00584012	0.00356534	0.101417		SeqId_2843_13	-0.0063153	0.00243722	0.00956445		SeqId_2843_13	-0.0239913	0.00755055	0.00148592		SeqId_2843_13	-0.00469154	0.00270294	0.0706422
SeqId_2849_49	5	-0.00658641	0.0191617	0.73105		SeqId_2849_49	0.0118083	0.0380775	0.756476		SeqId_2849_49	-0.0160352	0.00752259	0.0330389		SeqId_2849_49	-0.0129426	0.0343477	0.706314		SeqId_2849_49	-0.0212717	0.0332833	0.568205
SeqId_2851_63	4	0.00344921	0.0121781	0.777001		SeqId_2851_63	0.00898303	0.0798961	0.910479		SeqId_2851_63	-0.00686558	0.00733071	0.34899		SeqId_2851_63	0.0553611	0.0338877	0.10233		SeqId_2851_63	0.0043885	0.0326026	0.905248
SeqId_2855_49	4	-0.00243409	0.00315037	0.439739		SeqId_2855_49	-0.00210976	0.00438966	0.630786		SeqId_2855_49	-0.00260697	0.00299434	0.383956		SeqId_2855_49	-0.0077951	0.00986319	0.429339		SeqId_2855_49	-0.00192986	0.00400827	0.671876
SeqId_2888_49	7	-0.00352479	0.00271353	0.193954		SeqId_2888_49	-0.00373544	0.00356339	0.294508		SeqId_2888_49	-0.00354703	0.00244896	0.14751		SeqId_2888_49	-0.0225305	0.0114652	0.0494008		SeqId_2888_49	-0.00308438	0.0026407	0.233401
SeqId_2900_53	4	0.00178011	0.00396861	0.653759		SeqId_2900_53	0.000220221	0.00439903	0.960073		SeqId_2900_53	0.00083809	0.00262846	0.749839		SeqId_2900_53	-0.000562008	0.00814912	0.945017		SeqId_2900_53	0.00144324	0.00320801	0.611204
SeqId_2913_1	8	-0.000275065	0.00280838	0.921976		SeqId_2913_1	-0.000360599	0.00503917	0.942953		SeqId_2913_1	-0.00088877	0.0026993	0.74196		SeqId_2913_1	-0.0159706	0.0140186	0.254603		SeqId_2913_1	-0.000777687	0.00274463	0.723347
SeqId_2944_66	3	-0.00966248	0.00704593	0.170264		SeqId_2944_66	-0.0280178	0.0207079	0.176056		SeqId_2944_66	-0.00920814	0.00715412	0.198056		SeqId_2944_66	-0.0415704	0.0299486	0.165119		SeqId_2944_66	-0.0271055	0.0200552	0.0896169
SeqId_2946_52	5	-0.00700908	0.00740994	0.344199		SeqId_2946_52	0.00579482	0.0187695	0.757523		SeqId_2946_52	-0.00655814	0.00627795	0.296194		SeqId_2946_52	-0.0402605	0.0361835	0.265848		SeqId_2946_52	-0.00458162	0.00640148	0.399417
SeqId_2974_61	6	0.00399962	0.00401973	0.319738		SeqId_2974_61	-0.00656577	0.0121434	0.588724		SeqId_2974_61	0.00415522	0.00389516	0.286079		SeqId_2974_61	0.0279531	0.0200158	0.162548		SeqId_2974_61	0.00417658	0.0038954	0.321949
SeqId_2977_7	3	0.00315019	0.00453575	0.487353		SeqId_2977_7	-0.0128979	0.0108914	0.236321		SeqId_2977_7	0.00250339	0.00406373	0.537873		SeqId_2977_7	-0.00388199	0.0169513	0.818863		SeqId_2977_7	0.00171728	0.00409898	0.690568
SeqId_2982_82	3	0.00854888	0.00832603	0.304531		SeqId_2982_82	0.0275912	0.0170856	0.106336		SeqId_2982_82	0.00931213	0.00551417	0.0912649		SeqId_2982_82	0.0478981	0.0208412	0.0215478		SeqId_2982_82	0.00792071	0.00811196	0.507594
SeqId_2985_35	4	-0.000189881	0.00668349	0.977335		SeqId_2985_35	-0.00665431	0.0066171	0.314597		SeqId_2985_35	-0.00149325	0.00330366	0.65127		SeqId_2985_35	-0.0105396	0.0105396	0.317311		SeqId_2985_35	0.000718696	0.00582147	0.913034
SeqId_2991_9	3	0.0163336	0.00732587	0.0257756		SeqId_2991_9	0.0207747	0.0217407	0.339291		SeqId_2991_9	0.0172673	0.00700646	0.0137209		SeqId_2991_9	0.0512002	0.0269018	0.0570111		SeqId_2991_9	0.0203868	0.0255186	0.169492
SeqId_2992_59	6	-0.00359629	0.00310177	0.24628		SeqId_2992_59	-0.000423247	0.00246484	0.863662		SeqId_2992_59	-0.00339046	0.00213665	0.112555		SeqId_2992_59	-0.0223922	0.00805644	0.00544574		SeqId_2992_59	-0.000740369	0.00242118	0.716972
SeqId_2994_71	3	-0.010239	0.00506006	0.0430216		SeqId_2994_71	-0.0115091	0.0117465	0.327191		SeqId_2994_71	-0.010568	0.00439495	0.0161914		SeqId_2994_71	-0.0435764	0.0174306	0.0124193		SeqId_2994_71	-0.0099701	0.00446196	0.216191
SeqId_2999_6	4	-0.00521354	0.0057564	0.365097		SeqId_2999_6	-0.00911696	0.0194168	0.638684		SeqId_2999_6	-0.00432613	0.00758056	0.568212		SeqId_2999_6	-0.0235357	0.0218136	0.280611		SeqId_2999_6	0.00532088	0.0071024	0.371822
SeqId_3000_66	7	-0.00293263	0.00219673	0.181877		SeqId_3000_66	-0.00108131	0.00300578	0.719038		SeqId_3000_66	-0.00287176	0.00203333	0.157848		SeqId_3000_66	-0.0100243	0.00828098	0.226077		SeqId_3000_66	-0.00268899	0.00266865	0.316703
SeqId_3003_29	9	0.00860847	0.00419698	0.0402561		SeqId_3003_29	0.00544428	0.00865083	0.529129		SeqId_3003_29	0.00262653	0.00422689	0.534347		SeqId_3003_29	0.00531868	0.0148278	0.719823		SeqId_3003_29	-0.0176562	0.0138406	0.242766
SeqId_3004_67	5	-0.00128454	0.00428943	0.764584		SeqId_3004_67	0.000101657	0.00622216	0.986965		SeqId_3004_67	-0.00137259	0.00289427	0.635325		SeqId_3004_67	0.000591431	0.00901932	0.947717		SeqId_3004_67	-0.00338764	0.00416863	0.475917
SeqId_3009_3	4	-0.00179527	0.0128274	0.888695		SeqId_3009_3	-0.0392793	0.0742791	0.59694		SeqId_3009_3	-0.00130581	0.0112691	0.907751		SeqId_3009_3	-0.00637487	0.0382492	0.867632		SeqId_3009_3	-0.0024287	0.0113043	0.849803
SeqId_3028_36	7	-0.00151612	0.0030365	0.61757		SeqId_3028_36	-0.00409728	0.00414905	0.323387		SeqId_3028_36	-0.00161941	0.00252541	0.521362		SeqId_3028_36	-0.0100984	0.00886418	0.254603		SeqId_3028_36	-0.00147553	0.00267792	0.441412
SeqId_3029_52	6	0.0038322	0.0077016	0.618776		SeqId_3029_52	0.00960688	0.00849244	0.25796		SeqId_3029_52	0.00519125	0.00454751	0.253637		SeqId_3029_52	0.0310212	0.0162611	0.056431		SeqId_3029_52	0.00349965	0.00553099	0.561273
SeqId_3038_9	4	-0.00486207	0.0105133	0.643745		SeqId_3038_9	-0.0225792	0.02854	0.428862		SeqId_3038_9	-0.00542558	0.00850293	0.52342		SeqId_3038_9	-0.0264319	0.0300598	0.379233		SeqId_3038_9	-0.00353276	0.0346962	0.928188
SeqId_3040_59	4	-0.00345694	0.00348828	0.321677		SeqId_3040_59	-0.00647877	0.00567291	0.253431		SeqId_3040_59	-0.00305791	0.00401039	0.445764		SeqId_3040_59	-0.0142703	0.0131222	0.276816		SeqId_3040_59	-0.00421268	0.00499714	0.371536
SeqId_3041_55	5	-0.00868911	0.00529307	0.100673		SeqId_3041_55	-0.00666389	0.0199726	0.738643		SeqId_3041_55	-0.00896046	0.00648181	0.166849		SeqId_3041_55	-0.0231725	0.0195518	0.235944		SeqId_3041_55	-0.0077238	0.00733653	0.369746
SeqId_3043_49	3	0.00673483	0.0102169	0.509776		SeqId_3043_49	-0.00830275	0.0606531	0.891119		SeqId_3043_49	0.00698422	0.0100445	0.486848		SeqId_3043_49	0.0139879	0.0455901	0.758982		SeqId_3043_49	0.007714	0.0111756	0.18963
SeqId_3044_3	6	-0.00365925	0.0032331	0.257715		SeqId_3044_3	-0.00427841	0.00513055	0.404333		SeqId_3044_3	-0.00387203	0.00343353	0.259442		SeqId_3044_3	-0.0101656	0.00934764	0.276816		SeqId_3044_3	-0.00644973	0.00466634	0.239083
SeqId_3046_31	4	-0.0132802	0.00605876	0.0283863		SeqId_3046_31	-0.0176337	0.0145535	0.225647		SeqId_3046_31	-0.0127766	0.00636395	0.0446808		SeqId_3046_31	-0.0367373	0.0220424	0.0955807		SeqId_3046_31	-0.0118481	0.00665459	0.141582
SeqId_3059_50	3	-0.020992	0.0135242	0.120619		SeqId_3059_50	0.117217	0.17909	0.51278		SeqId_3059_50	-0.0196035	0.0122366	0.109146		SeqId_3059_50	-0.0260213	0.0691931	0.706866		SeqId_3059_50	-0.0210415	0.013181	0.307002
SeqId_3060_43	8	0.000350762	0.00513699	0.945561		SeqId_3060_43	0.0133396	0.0156257	0.393275		SeqId_3060_43	0.000700975	0.00522194	0.893216		SeqId_3060_43	0.0129564	0.0237534	0.585441		SeqId_3060_43	0.00060917	0.00544332	0.873945
SeqId_3066_12	3	-0.00134208	0.00369951	0.716775		SeqId_3066_12	0.000188481	0.00707268	0.97874		SeqId_3066_12	-0.00144991	0.00381603	0.703981		SeqId_3066_12	-0.00358658	0.0128622	0.780363		SeqId_3066_12	4.82799e-05	0.00590801	0.986125
SeqId_3074_6	4	0.000647548	0.00224416	0.772927		SeqId_3074_6	0.00314365	0.00592174	0.595512		SeqId_3074_6	0.000348785	0.00254379	0.890942		SeqId_3074_6	0.0103768	0.00941759	0.270526		SeqId_3074_6	0.000624168	0.0025695	0.736919
SeqId_3077_66	5	-0.00808114	0.00705486	0.252014		SeqId_3077_66	0.0054179	0.00874703	0.535654		SeqId_3077_66	-0.00789504	0.00599971	0.188207		SeqId_3077_66	-0.0157428	0.0218253	0.470718		SeqId_3077_66	0.0266613	0.0215163	0.303407
SeqId_3152_57	4	-0.0082165	0.00513522	0.109592		SeqId_3152_57	-0.00621557	0.0139948	0.656946		SeqId_3152_57	-0.00884235	0.00615656	0.150932		SeqId_3152_57	-0.0258702	0.0205085	0.207151		SeqId_3152_57	-0.0164303	0.0202663	0.50266
SeqId_3166_92	5	-0.0024764	0.00259318	0.339595		SeqId_3166_92	-0.000373761	0.0024442	0.878463		SeqId_3166_92	-0.0025748	0.00191701	0.179229		SeqId_3166_92	-0.00445881	0.00658205	0.49814		SeqId_3166_92	-0.0026043	0.00221358	0.322691
SeqId_3168_8	3	-0.0026106	0.00258964	0.313409		SeqId_3168_8	-8.60238e-05	0.00463771	0.985201		SeqId_3168_8	-0.00220835	0.00261407	0.398227		SeqId_3168_8	-0.00807698	0.00874084	0.35546		SeqId_3168_8	-0.00237513	0.00265277	0.354169
SeqId_3169_70	9	-0.00530691	0.00440353	0.228146		SeqId_3169_70	-0.00912329	0.00439984	0.0381212		SeqId_3169_70	-0.00558338	0.00262718	0.0335667		SeqId_3169_70	-0.0283802	0.00978075	0.00371216		SeqId_3169_70	-0.00584572	0.00237889	0.0379746
SeqId_3173_49	5	-0.000293191	0.00222876	0.895341		SeqId_3173_49	-0.000954128	0.00367822	0.795327		SeqId_3173_49	-0.000134719	0.00249364	0.956915		SeqId_3173_49	0.00798443	0.00878287	0.363302		SeqId_3173_49	-0.000671636	0.00253484	0.808202
SeqId_3175_51	7	-0.00844219	0.00702057	0.229172		SeqId_3175_51	0.00748544	0.00969958	0.440275		SeqId_3175_51	-0.00894787	0.00756778	0.237061		SeqId_3175_51	-0.00651157	0.0120127	0.58778		SeqId_3175_51	-0.000174788	0.0121225	0.989054
SeqId_3181_50	4	0.00667222	0.00304106	0.0282319		SeqId_3181_50	0.00638337	0.0227729	0.779243		SeqId_3181_50	-0.00425086	0.00286873	0.138395		SeqId_3181_50	-0.000910938	0.0100203	0.927565		SeqId_3181_50	-0.00583153	0.00815085	0.54858
SeqId_3184_25	5	0.00202511	0.00506679	0.68939		SeqId_3184_25	0.00453818	0.00422562	0.282837		SeqId_3184_25	0.00330349	0.00240669	0.169868		SeqId_3184_25	0.00522158	0.00732706	0.476066		SeqId_3184_25	0.00587474	0.0086974	0.547788
SeqId_3186_2	10	0.00611355	0.00704632	0.385601		SeqId_3186_2	0.0011284	0.0278838	0.96772		SeqId_3186_2	0.00721135	0.0104779	0.491299		SeqId_3186_2	-0.0286289	0.0215104	0.18321		SeqId_3186_2	0.00327576	0.0094121	0.736793
SeqId_3194_36	5	0.00339862	0.00348593	0.329582		SeqId_3194_36	0.00488451	0.00306396	0.110895		SeqId_3194_36	0.00320304	0.00226644	0.157583		SeqId_3194_36	0.0129227	0.00841753	0.124732		SeqId_3194_36	0.00344351	0.00229974	0.163068
SeqId_3195_50	6	-0.00844492	0.00281597	0.00270925		SeqId_3195_50	0.00444502	0.00598219	0.457456		SeqId_3195_50	-0.00723497	0.00271773	0.00776458		SeqId_3195_50	-0.0140801	0.00870406	0.105739		SeqId_3195_50	-0.00956943	0.0164481	0.591917
SeqId_3196_6	3	-0.0022535	0.0173103	0.896422		SeqId_3196_6	0.0411327	0.0268834	0.126006		SeqId_3196_6	0.00204127	0.00985733	0.835947		SeqId_3196_6	0.0492625	0.0370918	0.184137		SeqId_3196_6	0.0391286	0.0225586	0.0562223
SeqId_3206_4	5	-0.00715489	0.00987192	0.468592		SeqId_3206_4	-0.0238376	0.0368805	0.518055		SeqId_3206_4	-0.00817836	0.00905503	0.366428		SeqId_3206_4	-0.0431834	0.0287211	0.132698		SeqId_3206_4	-0.00397203	0.0087834	0.681808
SeqId_3212_30	8	0.0027498	0.00324394	0.396619		SeqId_3212_30	-0.00398843	0.00500399	0.425422		SeqId_3212_30	0.00340532	0.00305552	0.265072		SeqId_3212_30	0.0014083	0.010484	0.893143		SeqId_3212_30	0.00430886	0.00427147	0.352029
SeqId_3220_40	5	-0.00340603	0.00732253	0.641828		SeqId_3220_40	0.00537033	0.00548015	0.327105		SeqId_3220_40	-0.00222458	0.00401338	0.579379		SeqId_3220_40	0.00392319	0.0125542	0.754661		SeqId_3220_40	-0.00169922	0.00385623	0.68929
SeqId_3221_54	5	-0.00410744	0.00760249	0.589007		SeqId_3221_54	-0.0436609	0.023159	0.059394		SeqId_3221_54	-0.00275463	0.00724702	0.703867		SeqId_3221_54	-0.033014	0.0277509	0.234182		SeqId_3221_54	0.000708021	0.00656922	0.920128
SeqId_3232_28	7	-0.0115793	0.00428401	0.00687356		SeqId_3232_28	0.000352649	0.0237794	0.988168		SeqId_3232_28	-0.0135379	0.00468175	0.00383248		SeqId_3232_28	-0.0314654	0.0197783	0.11163		SeqId_3232_28	-0.0189731	0.0335712	0.596381
SeqId_3234_23	4	-0.00735649	0.00977252	0.451586		SeqId_3234_23	-0.00746664	0.0409046	0.855161		SeqId_3234_23	-0.0103482	0.00951224	0.276647		SeqId_3234_23	-0.0115543	0.0394204	0.769443		SeqId_3234_23	-0.00787325	0.0134601	0.617794
SeqId_3235_50	5	-0.000904621	0.00393039	0.817967		SeqId_3235_50	-0.000472457	0.00338994	0.889157		SeqId_3235_50	-0.000609837	0.00277899	0.826303		SeqId_3235_50	-0.00177195	0.00885974	0.841481		SeqId_3235_50	-0.00468783	0.00646981	0.521113
SeqId_3283_21	4	0.00999998	0.0162598	0.538547		SeqId_3283_21	0.00249631	0.00703253	0.722615		SeqId_3283_21	0.00202897	0.00444178	0.64782		SeqId_3283_21	0.00368591	0.00897439	0.681282		SeqId_3283_21	0.00183993	0.00799127	0.839309
SeqId_3290_50	9	-0.000176667	0.00826933	0.982955		SeqId_3290_50	-0.000677115	0.00460631	0.883134		SeqId_3290_50	-0.000777217	0.00330248	0.813942		SeqId_3290_50	0.00246992	0.00768418	0.747886		SeqId_3290_50	0.00351207	0.00486373	0.493647
SeqId_3291_30	4	-0.00778066	0.0091911	0.39725		SeqId_3291_30	0.00199745	0.0186717	0.914807		SeqId_3291_30	-0.00769414	0.00642561	0.231144		SeqId_3291_30	-0.0109806	0.018118	0.544475		SeqId_3291_30	-0.00806968	0.00833974	0.435317
SeqId_3292_75	6	0.00508989	0.00475417	0.284343		SeqId_3292_75	0.00338392	0.00751201	0.652373		SeqId_3292_75	0.00508081	0.00387999	0.190367		SeqId_3292_75	0.00875983	0.0180848	0.62812		SeqId_3292_75	0.00561293	0.00432437	0.0363526
SeqId_3293_2	4	-0.00252999	0.00552738	0.647154		SeqId_3293_2	0.0043507	0.0238462	0.855231		SeqId_3293_2	3.03422e-05	0.00801969	0.996981		SeqId_3293_2	0.00742729	0.0153851	0.629267		SeqId_3293_2	0.000309511	0.00974422	0.977545
SeqId_3296_92	7	-0.00641	0.00372748	0.0854939		SeqId_3296_92	0.000257654	0.00664656	0.969078		SeqId_3296_92	-0.00643772	0.00432474	0.136598		SeqId_3296_92	-0.0268437	0.00918339	0.00346591		SeqId_3296_92	-0.00966473	0.00487614	0.104305
SeqId_3298_52	9	0.00184729	0.00591045	0.754625		SeqId_3298_52	0.0234893	0.00975874	0.0160842		SeqId_3298_52	0.00271669	0.0044431	0.540908		SeqId_3298_52	0.0280326	0.0210244	0.182422		SeqId_3298_52	0.00152777	0.00597685	0.805596
SeqId_3299_29	4	0.010859	0.00389142	0.00526272		SeqId_3299_29	0.00772869	0.00962902	0.42218		SeqId_3299_29	0.0101653	0.00383376	0.00801306		SeqId_3299_29	0.0243363	0.0138088	0.0780058		SeqId_3299_29	0.0120085	0.00459179	0.0193394
SeqId_3302_58	6	-0.00468398	0.00389107	0.228676		SeqId_3302_58	-0.00332225	0.00547921	0.544291		SeqId_3302_58	-0.00460436	0.00377296	0.22233		SeqId_3302_58	-0.00730514	0.0121158	0.546548		SeqId_3302_58	-0.00484897	0.00314351	0.102704
SeqId_3310_62	4	-0.00202296	0.00177619	0.25473		SeqId_3310_62	-0.00453622	0.00346391	0.190343		SeqId_3310_62	-0.0023902	0.00188219	0.204118		SeqId_3310_62	-0.012173	0.00750669	0.104884		SeqId_3310_62	-0.00186965	0.0019123	0.0528832
SeqId_3311_27	3	-0.00166648	0.00411295	0.685346		SeqId_3311_27	-0.00293845	0.0134135	0.826598		SeqId_3311_27	-0.00213691	0.00411878	0.603885		SeqId_3311_27	-0.00735724	0.0138489	0.595246		SeqId_3311_27	0.00267292	0.00490378	0.376222
SeqId_3313_21	5	0.00145111	0.00506984	0.774707		SeqId_3313_21	-0.0044538	0.00607778	0.46368		SeqId_3313_21	-0.000353048	0.00323753	0.913164		SeqId_3313_21	-0.0174954	0.0124655	0.160465		SeqId_3313_21	-0.0024232	0.00480644	0.648848
SeqId_3320_49	5	0.00672884	0.00491483	0.170972		SeqId_3320_49	0.00604895	0.0052865	0.25253		SeqId_3320_49	0.00464137	0.00379535	0.221364		SeqId_3320_49	0.0117053	0.0118941	0.325053		SeqId_3320_49	0.000918426	0.0146693	0.954016
SeqId_3322_52	5	-0.00491301	0.00310289	0.113337		SeqId_3322_52	-0.00631066	0.0105264	0.548833		SeqId_3322_52	-0.0048435	0.0034475	0.160041		SeqId_3322_52	-0.0224551	0.0169004	0.183956		SeqId_3322_52	-0.0051083	0.00415812	0.30684
SeqId_3323_37	4	-0.00280998	0.00671175	0.675461		SeqId_3323_37	-0.00589245	0.0238251	0.80466		SeqId_3323_37	-0.00291086	0.00606891	0.631487		SeqId_3323_37	-0.0164688	0.0227427	0.468981		SeqId_3323_37	-0.00254613	0.00607653	0.671113
SeqId_3324_51	3	-0.00194907	0.014462	0.892792		SeqId_3324_51	0.00974878	0.0161422	0.54589		SeqId_3324_51	0.00399882	0.00345085	0.246542		SeqId_3324_51	0.0238667	0.0111927	0.0329778		SeqId_3324_51	0.00376994	0.00507054	0.592992
SeqId_3325_2	8	-0.00129542	0.0046081	0.778621		SeqId_3325_2	-0.00742018	0.0104879	0.479257		SeqId_3325_2	-0.00110424	0.00462287	0.81121		SeqId_3325_2	0.019607	0.0294988	0.506261		SeqId_3325_2	-0.000708157	0.00466979	0.877475
SeqId_3326_58	3	-0.0072497	0.0180156	0.687382		SeqId_3326_58	-0.0347976	0.0136583	0.0108428		SeqId_3326_58	-0.0118377	0.00675559	0.0797258		SeqId_3326_58	-0.053389	0.0222454	0.0163951		SeqId_3326_58	-0.011065	0.014652	0.588226
SeqId_3327_27	4	0.00736596	0.0106089	0.487481		SeqId_3327_27	0.0352711	0.0131057	0.00711792		SeqId_3327_27	0.0112727	0.00553164	0.0415638		SeqId_3327_27	0.0587569	0.0206588	0.00445293		SeqId_3327_27	0.00167463	0.0254303	0.953486
SeqId_3331_8	4	-0.0104809	0.00761813	0.16889		SeqId_3331_8	-0.00932675	0.0141343	0.509339		SeqId_3331_8	-0.00904362	0.00536041	0.0915815		SeqId_3331_8	-0.0400641	0.0167916	0.0170344		SeqId_3331_8	-0.0110624	0.0063461	0.223423
SeqId_3339_33	8	-5.86713e-05	0.00347088	0.986513		SeqId_3339_33	0.003434	0.00426385	0.420603		SeqId_3339_33	-0.000389859	0.00294891	0.894823		SeqId_3339_33	-0.000317412	0.0100514	0.974808		SeqId_3339_33	0.00172222	0.00316093	0.464775
SeqId_3340_53	6	-0.00230008	0.00432883	0.595183		SeqId_3340_53	-0.00691896	0.0117557	0.556155		SeqId_3340_53	-0.00207744	0.00460552	0.651934		SeqId_3340_53	-0.00763552	0.0151183	0.613523		SeqId_3340_53	0.000608396	0.00563957	0.919286
SeqId_3348_49	4	-0.00311951	0.024348	0.898053		SeqId_3348_49	-0.0775328	0.101527	0.445066		SeqId_3348_49	-0.0398763	0.00998488	6.506e-05		SeqId_3348_49	-0.0933853	0.0403828	0.0207501		SeqId_3348_49	-0.0195237	0.0354047	0.636712
SeqId_3352_80	7	-0.00183993	0.00264572	0.486783		SeqId_3352_80	-0.00151806	0.00342179	0.657299		SeqId_3352_80	-0.00188182	0.00227599	0.408343		SeqId_3352_80	-0.00200435	0.00894249	0.82265		SeqId_3352_80	-0.00199159	0.00230464	0.360916
SeqId_3366_51	5	0.000304395	0.00974956	0.975093		SeqId_3366_51	-0.00211827	0.00342323	0.536052		SeqId_3366_51	-0.000569624	0.00256281	0.824107		SeqId_3366_51	-0.00288257	0.00696621	0.679026		SeqId_3366_51	-0.00207027	0.00753267	0.801281
SeqId_3367_8	5	-0.0045706	0.00400605	0.253901		SeqId_3367_8	-0.0147761	0.00884285	0.0947289		SeqId_3367_8	-0.0048839	0.00371288	0.188377		SeqId_3367_8	-0.0109508	0.0191995	0.568427		SeqId_3367_8	-0.00507004	0.00407405	0.301691
SeqId_3378_49	3	0.000362765	0.0048603	0.940502		SeqId_3378_49	0.00316802	0.0120549	0.792706		SeqId_3378_49	0.000964614	0.00491002	0.844252		SeqId_3378_49	0.00609829	0.0172785	0.724133		SeqId_3378_49	0.00125166	0.00620685	0.693661
SeqId_3403_1	6	0.000208081	0.00516063	0.967837		SeqId_3403_1	0.00377188	0.00359539	0.294137		SeqId_3403_1	0.00111088	0.00222635	0.6178		SeqId_3403_1	0.00340718	0.0094103	0.7173		SeqId_3403_1	0.000942615	0.00618903	0.886321
SeqId_3420_21	3	-0.000249609	0.00382123	0.947918		SeqId_3420_21	-0.00576035	0.00584712	0.324545		SeqId_3420_21	-0.000818187	0.0026496	0.757477		SeqId_3420_21	-0.01142	0.009707	0.239407		SeqId_3420_21	-0.00489352	0.00585533	0.556814
SeqId_3431_54	4	0.000459143	0.00625928	0.941524		SeqId_3431_54	0.00658305	0.00363574	0.0701948		SeqId_3431_54	0.00174474	0.00278438	0.53091		SeqId_3431_54	0.00499786	0.00920241	0.587059		SeqId_3431_54	0.00184254	0.00356444	0.656695
SeqId_3449_58	9	-0.00113727	0.00340972	0.738728		SeqId_3449_58	0.00142608	0.0036021	0.692176		SeqId_3449_58	-0.000828041	0.00303327	0.784864		SeqId_3449_58	-0.00484678	0.00854565	0.570603		SeqId_3449_58	0.00137159	0.00684435	0.846868
SeqId_3457_57	6	0.0120492	0.011787	0.306663		SeqId_3457_57	-0.0640361	0.0353604	0.0701476		SeqId_3457_57	0.00174014	0.0106887	0.870674		SeqId_3457_57	-0.00914324	0.0253517	0.718357		SeqId_3457_57	0.00741825	0.0125752	0.586963
SeqId_3459_49	3	0.000162106	0.00175612	0.926452		SeqId_3459_49	-0.000752265	0.00255289	0.768245		SeqId_3459_49	-4.12025e-05	0.00182261	0.981964		SeqId_3459_49	0.0232412	0.00896229	0.00950818		SeqId_3459_49	-0.000697959	0.00251323	0.667821
SeqId_3461_58	4	-0.00557141	0.00643103	0.386309		SeqId_3461_58	-0.00280859	0.0351626	0.936337		SeqId_3461_58	-0.00374373	0.00856811	0.662156		SeqId_3461_58	0.0338459	0.0212745	0.11163		SeqId_3461_58	-0.00474697	0.00983232	0.676922
SeqId_3484_60	6	0.0116979	0.0118448	0.323349		SeqId_3484_60	0.0259206	0.0109515	0.0179402		SeqId_3484_60	0.0180356	0.00543628	0.000907803		SeqId_3484_60	0.0571054	0.0183086	0.00181437		SeqId_3484_60	0.00731953	0.0135149	0.616857
SeqId_3488_64	4	-0.00133714	0.00448766	0.765734		SeqId_3488_64	0.00501084	0.00730938	0.493006		SeqId_3488_64	-0.000783941	0.00465652	0.866305		SeqId_3488_64	0.00972991	0.0188875	0.606447		SeqId_3488_64	0.00221361	0.00621081	0.645599
SeqId_3508_78	6	-0.0236081	0.0154008	0.125296		SeqId_3508_78	-0.0360874	0.0519985	0.487677		SeqId_3508_78	-0.023588	0.00811548	0.00365451		SeqId_3508_78	-0.108443	0.0280986	0.000113677		SeqId_3508_78	-0.0292249	0.0237196	0.285385
SeqId_3516_60	5	0.0149388	0.0107496	0.164619		SeqId_3516_60	-0.166905	0.0980877	0.088832		SeqId_3516_60	0.0546641	0.00898225	1.15917e-09		SeqId_3516_60	0.0777473	0.0340499	0.0224107		SeqId_3516_60	0.0717774	0.0277612	0.0813888
SeqId_3518_54	5	-0.00108534	0.0029299	0.711056		SeqId_3518_54	-0.00739619	0.00322293	0.0217407		SeqId_3518_54	-0.00150931	0.00341259	0.658288		SeqId_3518_54	-0.0054812	0.00783028	0.483927		SeqId_3518_54	-0.00149338	0.00392883	0.72918
SeqId_3535_84	6	0.0053207	0.00529107	0.314608		SeqId_3535_84	0.00775692	0.00730063	0.288009		SeqId_3535_84	0.00603006	0.00357327	0.0914986		SeqId_3535_84	0.0128069	0.015263	0.401424		SeqId_3535_84	0.00681011	0.00376716	0.108711
SeqId_3554_24	4	-0.00403274	0.0058812	0.492902		SeqId_3554_24	-0.0138491	0.0202398	0.493817		SeqId_3554_24	-0.0053205	0.0061095	0.383832		SeqId_3554_24	-0.00507534	0.0203014	0.802587		SeqId_3554_24	-0.00793995	0.00655948	0.349744
SeqId_3581_53	9	-0.00314672	0.00441662	0.476173		SeqId_3581_53	-0.00426562	0.00515138	0.40764		SeqId_3581_53	-0.00328689	0.00344265	0.339702		SeqId_3581_53	-0.00019313	0.0113946	0.986477		SeqId_3581_53	-0.00517335	0.00349488	0.182346
SeqId_3593_72	5	0.000425688	0.00993694	0.96583		SeqId_3593_72	-0.00432554	0.00563973	0.443095		SeqId_3593_72	-0.000878701	0.00346282	0.799686		SeqId_3593_72	-0.0100237	0.0120833	0.406796		SeqId_3593_72	0.00229575	0.00497064	0.668133
SeqId_3600_2	3	-0.0021297	0.00215594	0.323237		SeqId_3600_2	-0.00416038	0.00418224	0.319847		SeqId_3600_2	-0.00239293	0.00219636	0.275934		SeqId_3600_2	-0.00923839	0.00705855	0.190594		SeqId_3600_2	-0.00223215	0.00221475	0.114872
SeqId_3607_71	3	-0.00470188	0.00363557	0.195908		SeqId_3607_71	0.000588175	0.00784131	0.940207		SeqId_3607_71	-0.00444709	0.00375419	0.236189		SeqId_3607_71	-0.00817353	0.0132034	0.535885		SeqId_3607_71	-0.0048594	0.00401712	0.366091
SeqId_3617_80	7	-0.00729047	0.00381685	0.0561238		SeqId_3617_80	-0.00849529	0.00418696	0.0424598		SeqId_3617_80	-0.00996614	0.00267933	0.000199504		SeqId_3617_80	-0.0288977	0.00884814	0.00109095		SeqId_3617_80	-0.00858339	0.00392365	0.080339
SeqId_3622_33	6	-0.00913087	0.0109102	0.402641		SeqId_3622_33	0.0102536	0.0286421	0.720349		SeqId_3622_33	-0.00528257	0.0080795	0.513225		SeqId_3622_33	-0.0477861	0.0301005	0.112388		SeqId_3622_33	-0.00874303	0.00633932	0.239935
SeqId_3640_14	5	0.00389088	0.00794703	0.624416		SeqId_3640_14	-0.00740333	0.00824662	0.369324		SeqId_3640_14	0.00593784	0.006467	0.358527		SeqId_3640_14	0.00826942	0.01562	0.59652		SeqId_3640_14	0.036243	0.0206487	0.177489
SeqId_3651_50	5	0.00461513	0.00379719	0.224211		SeqId_3651_50	-0.00109031	0.0129454	0.932879		SeqId_3651_50	0.00437368	0.00589937	0.458463		SeqId_3651_50	0.01178	0.0167259	0.481245		SeqId_3651_50	0.00363318	0.00710342	0.644289
SeqId_3710_49	14	0.0016413	0.00622047	0.791892		SeqId_3710_49	0.103427	0.0816226	0.205106		SeqId_3710_49	-0.00217342	0.0324199	0.94655		SeqId_3710_49	-0.0430837	0.0161922	0.00779605		SeqId_3710_49	0.0158034	0.0244611	0.5304
SeqId_3773_15	5	0.00213894	0.00368248	0.561348		SeqId_3773_15	0.0217123	0.00736454	0.00319599		SeqId_3773_15	0.00248011	0.00777689	0.749796		SeqId_3773_15	0.0107075	0.0152465	0.482498		SeqId_3773_15	0.0206735	0.00568281	0.0357943
SeqId_3805_16	3	0.00597001	0.00808496	0.460266		SeqId_3805_16	0.0139055	0.0397909	0.72674		SeqId_3805_16	0.00652117	0.00817707	0.425164		SeqId_3805_16	0.00386343	0.0353228	0.912905		SeqId_3805_16	0.0422349	0.0603113	0.565797
SeqId_3806_55	4	-0.00433933	0.00914924	0.635298		SeqId_3806_55	0.00433832	0.0252718	0.8637		SeqId_3806_55	-0.0052345	0.007495	0.484928		SeqId_3806_55	0.0178623	0.0258011	0.488744		SeqId_3806_55	-0.0081163	0.00808711	0.421263
SeqId_3855_56	4	0.00532703	0.00432448	0.218012		SeqId_3855_56	0.0104314	0.00805963	0.195569		SeqId_3855_56	0.00558824	0.00526209	0.288244		SeqId_3855_56	0.00531183	0.0190108	0.779929		SeqId_3855_56	0.00541704	0.00652342	0.493656
SeqId_4126_22	10	-0.00238412	0.00285028	0.402901		SeqId_4126_22	-0.00513129	0.0043908	0.242547		SeqId_4126_22	-0.00233839	0.0025938	0.367307		SeqId_4126_22	-0.00893862	0.0120071	0.456608		SeqId_4126_22	-0.00218086	0.00260805	0.133906
SeqId_4127_75	7	-0.000504768	0.00355789	0.88718		SeqId_4127_75	0.016877	0.00738547	0.0223032		SeqId_4127_75	-0.000935754	0.00621338	0.880289		SeqId_4127_75	0.00491584	0.0174348	0.777978		SeqId_4127_75	-0.0013635	0.00572732	0.821276
SeqId_4129_72	7	0.00435399	0.00504725	0.388332		SeqId_4129_72	0.0058896	0.00996916	0.554666		SeqId_4129_72	-7.55145e-05	0.00708553	0.991497		SeqId_4129_72	-0.0203346	0.0115148	0.077403		SeqId_4129_72	0.00123522	0.00895576	0.895683
SeqId_4145_58	3	0.00408451	0.0139524	0.769716		SeqId_4145_58	-0.096444	0.0813909	0.236038		SeqId_4145_58	0.00507533	0.011122	0.64815		SeqId_4145_58	-0.0225419	0.0477049	0.63655		SeqId_4145_58	0.00191247	0.011507	0.860328
SeqId_4151_6	14	0.00363416	0.00329607	0.270212		SeqId_4151_6	0.0404548	0.0494878	0.413659		SeqId_4151_6	0.00744074	0.0339376	0.826457		SeqId_4151_6	0.031653	0.0161119	0.0494644		SeqId_4151_6	0.0499233	0.0223317	0.0451588
SeqId_4152_58	4	-0.0103395	0.00537997	0.0546251		SeqId_4152_58	-0.011961	0.00839117	0.154034		SeqId_4152_58	-0.0099825	0.0043588	0.02201		SeqId_4152_58	-0.0407844	0.0160918	0.0112613		SeqId_4152_58	-0.00870094	0.00462704	0.170593
SeqId_4153_11	7	0.00491235	0.00500183	0.326045		SeqId_4153_11	-0.000531859	0.00851478	0.950194		SeqId_4153_11	0.00477014	0.0042725	0.264219		SeqId_4153_11	0.00475628	0.0146493	0.745427		SeqId_4153_11	-0.00311938	0.0127305	0.816171
SeqId_4154_57	4	0.0046759	0.00464052	0.313635		SeqId_4154_57	-0.010166	0.0169264	0.548106		SeqId_4154_57	0.00538512	0.0038264	0.159321		SeqId_4154_57	0.00652413	0.015223	0.668235		SeqId_4154_57	0.0325388	0.0221783	0.280025
SeqId_4155_3	3	-0.00171612	0.00408426	0.674354		SeqId_4155_3	-0.000984226	0.00308829	0.749957		SeqId_4155_3	-0.00262114	0.00211928	0.216159		SeqId_4155_3	-0.0107881	0.00669031	0.106853		SeqId_4155_3	-0.000974344	0.00282045	0.788246
SeqId_4158_54	3	-0.00926187	0.00679622	0.172947		SeqId_4158_54	-0.017164	0.0158449	0.278697		SeqId_4158_54	-0.0097714	0.00481407	0.042381		SeqId_4158_54	-0.0370036	0.0152368	0.0151584		SeqId_4158_54	-0.0146347	0.0097961	0.375526
SeqId_4159_130	3	-0.0138069	0.00554717	0.0128106		SeqId_4159_130	-0.0040909	0.0180639	0.820837		SeqId_4159_130	-0.011068	0.00366008	0.00249487		SeqId_4159_130	-0.0404134	0.012307	0.00102423		SeqId_4159_130	-0.00865775	0.00377789	0.00588814
SeqId_4188_1	8	0.000360084	0.00374815	0.923465		SeqId_4188_1	-0.00712695	0.0101868	0.484163		SeqId_4188_1	0.00168117	0.00479589	0.725931		SeqId_4188_1	-0.00824976	0.0193774	0.670295		SeqId_4188_1	-0.00580488	0.00531966	0.317048
SeqId_4192_10	5	-0.00529264	0.00297432	0.0751671		SeqId_4192_10	-0.00305751	0.0035169	0.384642		SeqId_4192_10	-0.00473018	0.00261768	0.0707609		SeqId_4192_10	-0.0131639	0.00891745	0.139893		SeqId_4192_10	-0.00316089	0.00350611	0.254101
SeqId_4232_19	5	-0.01432	0.0134355	0.286498		SeqId_4232_19	0.0112099	0.0286391	0.695488		SeqId_4232_19	-0.0128801	0.0112367	0.251688		SeqId_4232_19	0.000418167	0.0280172	0.988092		SeqId_4232_19	-0.0132845	0.0082424	0.205413
SeqId_4234_8	4	0.00382197	0.00222919	0.0864352		SeqId_4234_8	0.00594365	0.00291998	0.0417993		SeqId_4234_8	0.00396266	0.00268135	0.139445		SeqId_4234_8	0.016747	0.00923432	0.0697456		SeqId_4234_8	0.00473272	0.00490295	0.436247
SeqId_4249_64	4	-0.00576149	0.00234147	0.0138695		SeqId_4249_64	-0.0130497	0.0153516	0.395294		SeqId_4249_64	-0.00710427	0.0028275	0.0119858		SeqId_4249_64	-0.0121024	0.0103631	0.242874		SeqId_4249_64	0.00153188	0.00692231	0.845402
SeqId_4250_23	3	-0.000909584	0.0136959	0.947049		SeqId_4250_23	-0.072696	0.0699423	0.298633		SeqId_4250_23	1.88768e-05	0.010009	0.998495		SeqId_4250_23	0.00542888	0.0466884	0.907431		SeqId_4250_23	-8.91303e-05	0.0158443	0.996419
SeqId_4276_10	4	0.0030385	0.0054056	0.574046		SeqId_4276_10	-0.00168032	0.00929605	0.856559		SeqId_4276_10	0.0022806	0.00391963	0.560674		SeqId_4276_10	-0.0207338	0.0197841	0.294639		SeqId_4276_10	0.00462841	0.0043926	0.302072
SeqId_4297_62	6	0.00880927	0.00444102	0.0472987		SeqId_4297_62	0.012083	0.00572039	0.0346641		SeqId_4297_62	0.009518	0.00323194	0.00322973		SeqId_4297_62	0.0301111	0.0112415	0.0073937		SeqId_4297_62	0.00977736	0.00422606	0.0817097
SeqId_4324_33	3	-0.00558946	0.00358343	0.118805		SeqId_4324_33	-0.00556607	0.00703162	0.428607		SeqId_4324_33	-0.00600067	0.00368663	0.103592		SeqId_4324_33	-0.0156139	0.0121008	0.196939		SeqId_4324_33	-0.00613209	0.00372009	0.107214
SeqId_4328_2	5	0.00344985	0.00562563	0.539719		SeqId_4328_2	0.0114945	0.0118077	0.330318		SeqId_4328_2	0.00383819	0.00592097	0.516832		SeqId_4328_2	0.0191417	0.0199862	0.338191		SeqId_4328_2	0.00328809	0.00595807	0.565489
SeqId_4332_6	4	0.00323978	0.00318993	0.309807		SeqId_4332_6	-0.00264027	0.0122032	0.828708		SeqId_4332_6	0.0029347	0.00361096	0.416378		SeqId_4332_6	0.00164162	0.0147746	0.911528		SeqId_4332_6	0.00297034	0.00373996	0.368096
SeqId_4337_49	4	-0.011894	0.00647463	0.0662075		SeqId_4337_49	-0.023283	0.0123582	0.0595622		SeqId_4337_49	-0.0116744	0.00591576	0.0484444		SeqId_4337_49	-0.0379696	0.019715	0.0541136		SeqId_4337_49	-0.0147825	0.00637161	0.0392615
SeqId_4374_45	5	-0.000340981	0.00242561	0.888205		SeqId_4374_45	0.00751483	0.0116342	0.518327		SeqId_4374_45	-0.00251884	0.00260461	0.333509		SeqId_4374_45	-0.0053742	0.0098527	0.585441		SeqId_4374_45	-0.00727318	0.0188661	0.725566
SeqId_4407_10	7	-0.00367879	0.00954282	0.699864		SeqId_4407_10	0.00814087	0.00662636	0.219237		SeqId_4407_10	0.00715858	0.00422577	0.0902598		SeqId_4407_10	0.0302288	0.00637477	2.11686e-06		SeqId_4407_10	0.0123959	0.00863065	0.210418
SeqId_4413_3	4	0.00737818	0.00803271	0.358348		SeqId_4413_3	0.0255257	0.0161538	0.114069		SeqId_4413_3	0.00686276	0.00685364	0.316667		SeqId_4413_3	0.0369668	0.0255247	0.14754		SeqId_4413_3	0.01116	0.00768037	0.0656511
SeqId_4430_44	5	0.0135757	0.00310551	1.23399e-05		SeqId_4430_44	0.0134077	0.00574615	0.0196302		SeqId_4430_44	0.0135891	0.0032021	2.19746e-05		SeqId_4430_44	0.0413834	0.0109544	0.000158234		SeqId_4430_44	0.0155696	0.00345458	0.000477031
SeqId_4435_66	4	-0.000884348	0.00275055	0.747819		SeqId_4435_66	0.000690014	0.00522247	0.894886		SeqId_4435_66	-0.00131546	0.0027976	0.638205		SeqId_4435_66	0.00313064	0.0065967	0.635089		SeqId_4435_66	0.00452307	0.0052099	0.476828
SeqId_4437_56	4	0.000373755	0.00301117	0.901218		SeqId_4437_56	-0.00342772	0.00465812	0.461817		SeqId_4437_56	7.28362e-05	0.00293211	0.980182		SeqId_4437_56	-0.00246845	0.0084405	0.76994		SeqId_4437_56	0.000206877	0.00297152	0.932856
SeqId_4455_89	4	-0.000868544	0.00780394	0.911382		SeqId_4455_89	0.0120884	0.0114728	0.292039		SeqId_4455_89	0.00221148	0.00436343	0.612279		SeqId_4455_89	0.01494	0.0144873	0.302424		SeqId_4455_89	0.0104874	0.0144819	0.544212
SeqId_4459_68	5	0.00571283	0.00879348	0.515908		SeqId_4459_68	0.00930893	0.0051953	0.0731652		SeqId_4459_68	0.00226197	0.00228474	0.322157		SeqId_4459_68	-0.00196983	0.00894002	0.825607		SeqId_4459_68	0.0112807	0.00930346	0.312086
SeqId_4469_78	3	-0.0142512	0.0217867	0.513031		SeqId_4469_78	-0.0151189	0.0655534	0.817599		SeqId_4469_78	-0.0145146	0.00864197	0.0930466		SeqId_4469_78	-0.0108728	0.0341716	0.750347		SeqId_4469_78	-0.0195478	0.0118537	0.347028
SeqId_4479_14	3	0.00471719	0.00222963	0.034372		SeqId_4479_14	0.00449638	0.00555445	0.418222		SeqId_4479_14	0.00492784	0.0022934	0.0316579		SeqId_4479_14	0.0132808	0.00758901	0.0801183		SeqId_4479_14	0.00728223	0.0027291	0.00891838
SeqId_4487_1	4	0.0100524	0.012367	0.416311		SeqId_4487_1	-0.0355902	0.0510515	0.485713		SeqId_4487_1	0.0116307	0.0107154	0.277739		SeqId_4487_1	-0.00109239	0.0305869	0.97151		SeqId_4487_1	0.0048515	0.0151745	0.779493
SeqId_4496_60	6	0.00653589	0.0154317	0.671904		SeqId_4496_60	-0.0101447	0.00903304	0.261411		SeqId_4496_60	-0.006388	0.00524596	0.223338		SeqId_4496_60	-0.0208267	0.0117484	0.0762739		SeqId_4496_60	-0.00759604	0.00848864	0.421449
SeqId_4498_62	7	-0.00460492	0.00403951	0.254299		SeqId_4498_62	-0.00823615	0.0090205	0.361217		SeqId_4498_62	-0.00414507	0.00431522	0.336768		SeqId_4498_62	-0.0208803	0.0174002	0.230139		SeqId_4498_62	-0.0044954	0.00460905	0.374185
SeqId_4534_10	4	-0.00817135	0.00509316	0.108631		SeqId_4534_10	-0.00628433	0.0101506	0.535847		SeqId_4534_10	-0.00855706	0.00542482	0.114706		SeqId_4534_10	-0.0214359	0.019787	0.27866		SeqId_4534_10	-0.00811864	0.00559586	0.279936
SeqId_4535_50	4	0.000149016	0.00174351	0.931888		SeqId_4535_50	0.00144588	0.00316275	0.647556		SeqId_4535_50	0.000471711	0.0020124	0.814673		SeqId_4535_50	-0.00104923	0.00682	0.877731		SeqId_4535_50	0.00187195	0.00247542	0.269741
SeqId_4541_49	8	-0.000360964	0.00296363	0.903059		SeqId_4541_49	0.00043198	0.00375642	0.908447		SeqId_4541_49	-0.000674129	0.00293997	0.818637		SeqId_4541_49	0.00202515	0.0094507	0.830324		SeqId_4541_49	-0.00463301	0.00628615	0.488917
SeqId_4546_27	5	-0.00554195	0.00343921	0.107092		SeqId_4546_27	0.000635215	0.00760858	0.933465		SeqId_4546_27	-0.00574904	0.00332674	0.0839642		SeqId_4546_27	-0.0152943	0.0142747	0.283977		SeqId_4546_27	-0.00857208	0.0045581	0.113692
SeqId_4548_4	3	-0.0025337	0.0031048	0.414468		SeqId_4548_4	-0.00157355	0.00785779	0.841283		SeqId_4548_4	-0.00279823	0.00299068	0.349453		SeqId_4548_4	-0.00982082	0.0092345	0.287559		SeqId_4548_4	-0.0026803	0.00493103	0.683037
SeqId_4549_78	6	-0.00316361	0.00579499	0.58512		SeqId_4549_78	-0.0142953	0.00931428	0.12484		SeqId_4549_78	-0.00455708	0.00391856	0.244851		SeqId_4549_78	-0.0147244	0.0117795	0.2113		SeqId_4549_78	-0.010333	0.00374752	0.0509906
SeqId_4559_64	4	-0.00392716	0.00508218	0.439681		SeqId_4559_64	-0.00224826	0.00430107	0.601169		SeqId_4559_64	-0.00315367	0.00276644	0.254296		SeqId_4559_64	-0.00818724	0.00841467	0.330567		SeqId_4559_64	-0.00431631	0.00324322	0.303022
SeqId_4564_2	8	0.00485099	0.00282639	0.0861033		SeqId_4564_2	0.00319904	0.00437368	0.464517		SeqId_4564_2	0.00464557	0.00220439	0.0350815		SeqId_4564_2	0.0109276	0.0105572	0.300628		SeqId_4564_2	0.00180411	0.00378104	0.620165
SeqId_4568_17	6	0.0023728	0.00961257	0.805029		SeqId_4568_17	0.000681135	0.0248274	0.978113		SeqId_4568_17	-0.00122457	0.00879716	0.889292		SeqId_4568_17	-0.00754114	0.0266158	0.776921		SeqId_4568_17	0.00094701	0.00943691	0.924894
SeqId_4763_31	3	0.000897408	0.00505693	0.859146		SeqId_4763_31	-0.00104746	0.0140643	0.940631		SeqId_4763_31	0.001097	0.00520668	0.833129		SeqId_4763_31	0.00330671	0.0159244	0.835502		SeqId_4763_31	-0.00238654	0.00591144	0.497271
SeqId_4775_34	6	-0.00965647	0.0076414	0.206336		SeqId_4775_34	0.0324843	0.0319232	0.30888		SeqId_4775_34	0.000957481	0.0067097	0.886526		SeqId_4775_34	-0.0162695	0.0194277	0.402346		SeqId_4775_34	0.0119251	0.0497048	0.822187
SeqId_4831_4	5	0.0018786	0.00863044	0.827685		SeqId_4831_4	-0.00249938	0.00357733	0.484758		SeqId_4831_4	0.00302719	0.00402248	0.451711		SeqId_4831_4	0.0107951	0.0104524	0.301704		SeqId_4831_4	-0.00596542	0.0110845	0.627819
SeqId_4834_61	3	-0.00768957	0.00923208	0.404891		SeqId_4834_61	-0.0150294	0.0148248	0.310678		SeqId_4834_61	-0.00991114	0.0044898	0.0272805		SeqId_4834_61	-0.0441721	0.0156218	0.00469004		SeqId_4834_61	-0.0180965	0.0156559	0.454046
SeqId_4874_3	5	-0.00105602	0.00249443	0.67204		SeqId_4874_3	0.00483521	0.00530092	0.361692		SeqId_4874_3	-0.00138841	0.00240012	0.562944		SeqId_4874_3	-0.00312577	0.00949754	0.74207		SeqId_4874_3	0.000682475	0.00314636	0.734858
SeqId_4878_3	5	-0.00782822	0.00670724	0.243157		SeqId_4878_3	0.00514162	0.00845147	0.542942		SeqId_4878_3	-0.00766101	0.00571621	0.180172		SeqId_4878_3	-0.0154284	0.0213893	0.470718		SeqId_4878_3	0.0266845	0.0198261	0.271001
SeqId_4886_3	3	0.00189718	0.00332515	0.568301		SeqId_4886_3	0.00384457	0.00660595	0.560576		SeqId_4886_3	0.0018667	0.00321293	0.561243		SeqId_4886_3	0.00212273	0.0113718	0.851922		SeqId_4886_3	0.00259899	0.00329609	0.0306855
SeqId_4906_35	5	0.0051907	0.00716865	0.469014		SeqId_4906_35	0.00628262	0.0141174	0.656301		SeqId_4906_35	0.00906824	0.00561337	0.106208		SeqId_4906_35	0.0342851	0.0178042	0.0541449		SeqId_4906_35	0.0252174	0.0209284	0.31461
SeqId_4924_32	9	-0.000272901	0.00489301	0.955522		SeqId_4924_32	0.00899974	0.00654279	0.16897		SeqId_4924_32	-0.00230636	0.00367388	0.530153		SeqId_4924_32	-0.00387938	0.018427	0.833257		SeqId_4924_32	-0.00887835	0.00950759	0.381482
SeqId_4929_55	4	-0.000960714	0.006858	0.888592		SeqId_4929_55	0.0135455	0.0174466	0.437513		SeqId_4929_55	-0.000599973	0.00551212	0.913324		SeqId_4929_55	0.0185901	0.0221777	0.401899		SeqId_4929_55	0.023596	0.0180437	0.0578076
SeqId_4960_72	3	-0.0146172	0.0124187	0.239182		SeqId_4960_72	-0.00856126	0.0314648	0.785552		SeqId_4960_72	-0.0137119	0.0089992	0.127588		SeqId_4960_72	-0.0176392	0.0309667	0.568935		SeqId_4960_72	-0.0139273	0.0144844	0.51248
SeqId_4961_17	3	-0.0162922	0.0170232	0.338538		SeqId_4961_17	0.0299285	0.0328299	0.361967		SeqId_4961_17	-0.00700302	0.00675456	0.299836		SeqId_4961_17	0.0202295	0.0253945	0.425677		SeqId_4961_17	-0.0126327	0.0201446	0.643423
SeqId_4962_52	7	-0.00601805	0.00612122	0.325536		SeqId_4962_52	-0.0150871	0.0084493	0.0741642		SeqId_4962_52	-0.00607965	0.00541398	0.261457		SeqId_4962_52	-0.0178348	0.0311385	0.56681		SeqId_4962_52	-0.00607051	0.005421	0.156026
SeqId_4964_67	10	-0.00187315	0.00294673	0.524992		SeqId_4964_67	-0.00190128	0.00403754	0.637712		SeqId_4964_67	-0.00300393	0.00270046	0.265976		SeqId_4964_67	-0.00751725	0.00817666	0.35791		SeqId_4964_67	-0.00394257	0.00331219	0.268041
SeqId_4968_50	7	-0.00216868	0.00598911	0.717274		SeqId_4968_50	-0.022365	0.0123527	0.0702132		SeqId_4968_50	-0.00318695	0.00606554	0.599292		SeqId_4968_50	-0.0330766	0.0157454	0.0356656		SeqId_4968_50	0.00624949	0.013072	0.652763
SeqId_4969_2	5	0.00646493	0.00799232	0.418577		SeqId_4969_2	-0.000439636	0.00953339	0.963218		SeqId_4969_2	0.0043095	0.00652345	0.508859		SeqId_4969_2	0.00239097	0.0188132	0.898869		SeqId_4969_2	0.00518731	0.00723591	0.525218
SeqId_4971_1	5	-0.000755311	0.00765416	0.921393		SeqId_4971_1	0.00127705	0.0321148	0.96828		SeqId_4971_1	0.000565382	0.0110605	0.959232		SeqId_4971_1	0.0203126	0.0287401	0.479711		SeqId_4971_1	0.00456179	0.029145	0.885563
SeqId_4979_34	7	0.00169093	0.0056017	0.762758		SeqId_4979_34	-0.00663302	0.00775962	0.392655		SeqId_4979_34	0.00148764	0.00487523	0.760257		SeqId_4979_34	-0.00231653	0.0132042	0.860735		SeqId_4979_34	0.0126659	0.00988037	0.256091
SeqId_4991_12	4	-0.00396964	0.00234612	0.0906459		SeqId_4991_12	-0.00809629	0.00530705	0.127117		SeqId_4991_12	-0.00377726	0.00274441	0.168715		SeqId_4991_12	-0.0136855	0.00931782	0.141901		SeqId_4991_12	-0.00506106	0.00355633	0.147154
SeqId_4996_66	4	0.00227448	0.00225663	0.313498		SeqId_4996_66	0.00207229	0.00412156	0.615109		SeqId_4996_66	0.00261333	0.00231315	0.258571		SeqId_4996_66	0.00321505	0.00872656	0.712559		SeqId_4996_66	0.00396342	0.00654568	0.51332
SeqId_5000_52	4	-0.00768104	0.00783346	0.326819		SeqId_5000_52	-0.0203867	0.0323864	0.529034		SeqId_5000_52	-0.00835439	0.00790004	0.290278		SeqId_5000_52	-0.0293138	0.0343521	0.393474		SeqId_5000_52	-0.00821077	0.00808553	0.184145
SeqId_5012_67	3	-0.00305574	0.00656289	0.641496		SeqId_5012_67	-0.0226055	0.0322905	0.483887		SeqId_5012_67	-8.68452e-05	0.0063973	0.989169		SeqId_5012_67	-0.0104929	0.0204261	0.607463		SeqId_5012_67	0.0141192	0.00789025	0.171889
SeqId_5034_79	6	0.00641104	0.0095285	0.501057		SeqId_5034_79	-0.0122848	0.00687424	0.0739259		SeqId_5034_79	0.0028701	0.00503461	0.568627		SeqId_5034_79	0.00461075	0.0156253	0.767931		SeqId_5034_79	-0.00165926	0.00554105	0.779513
SeqId_5036_50	4	-0.00687978	0.0068651	0.316276		SeqId_5036_50	-0.00922801	0.0101546	0.363479		SeqId_5036_50	-0.00632535	0.00571594	0.26846		SeqId_5036_50	-0.0384389	0.0113569	0.000712781		SeqId_5036_50	-0.00737175	0.00363622	0.179837
SeqId_5061_27	3	0.00669959	0.0105166	0.524091		SeqId_5061_27	-0.00983941	0.0261922	0.707168		SeqId_5061_27	0.00625567	0.00898295	0.486183		SeqId_5061_27	0.0332639	0.0382848	0.384928		SeqId_5061_27	0.0065951	0.0101077	0.631959
SeqId_5066_134	4	-0.0035675	0.00504599	0.479568		SeqId_5066_134	0.00243299	0.00965157	0.800978		SeqId_5066_134	-0.00403201	0.00493462	0.413879		SeqId_5066_134	-0.00470639	0.0172568	0.785063		SeqId_5066_134	-0.00783078	0.00613426	0.11046
SeqId_5069_9	3	6.50152e-05	0.00259552	0.980016		SeqId_5069_9	-0.0018607	0.00374655	0.61944		SeqId_5069_9	0.000308486	0.00273914	0.91033		SeqId_5069_9	0.00263107	0.00855098	0.758316		SeqId_5069_9	-0.00175094	0.00365798	0.300138
SeqId_5078_82	3	0.00253353	0.00344328	0.461858		SeqId_5078_82	0.00218096	0.0058633	0.709916		SeqId_5078_82	0.00196991	0.00339907	0.562222		SeqId_5078_82	0.00659753	0.0109959	0.548506		SeqId_5078_82	0.00228514	0.00522804	0.27714
SeqId_5087_5	5	-0.00725565	0.00819566	0.375993		SeqId_5087_5	-0.0237473	0.0481729	0.622041		SeqId_5087_5	-0.00768457	0.00789017	0.330085		SeqId_5087_5	-0.0330714	0.0388813	0.395006		SeqId_5087_5	-0.00853021	0.00794258	0.361527
SeqId_5090_49	10	0.00291218	0.00241073	0.227044		SeqId_5090_49	0.00345559	0.00343996	0.315117		SeqId_5090_49	0.00280382	0.00242063	0.24674		SeqId_5090_49	-0.00446133	0.00871987	0.608911		SeqId_5090_49	0.00245934	0.00185452	0.221406
SeqId_5091_28	5	-0.0011831	0.00896375	0.894995		SeqId_5091_28	0.00138587	0.00418324	0.740425		SeqId_5091_28	-0.000443891	0.00334861	0.894542		SeqId_5091_28	0.00122607	0.00772425	0.873881		SeqId_5091_28	-0.00460102	0.00361015	0.292256
SeqId_5095_21	6	-0.00259906	0.00288802	0.368149		SeqId_5095_21	-0.00666811	0.00359887	0.0639059		SeqId_5095_21	-0.00182827	0.00293797	0.533751		SeqId_5095_21	-0.00971628	0.0111884	0.385164		SeqId_5095_21	-0.00487576	0.00319555	0.193269
SeqId_5102_55	13	-2.79813e-05	0.00372283	0.994003		SeqId_5102_55	0.0121348	0.00648168	0.0611822		SeqId_5102_55	0.00361677	0.00479138	0.45034		SeqId_5102_55	0.0229714	0.00992452	0.0206345		SeqId_5102_55	0.00371754	0.00605921	0.551998
SeqId_5105_2	6	-0.00555904	0.00645788	0.38934		SeqId_5105_2	-0.00533176	0.0125642	0.671303		SeqId_5105_2	-0.0056477	0.00492124	0.251127		SeqId_5105_2	-0.0328582	0.0161802	0.0422784		SeqId_5105_2	-0.0079511	0.0108845	0.505569
SeqId_5107_7	3	-0.00213018	0.0174786	0.902999		SeqId_5107_7	0.037977	0.0502677	0.449952		SeqId_5107_7	0.00365785	0.00767352	0.633587		SeqId_5107_7	0.068495	0.0323891	0.0344509		SeqId_5107_7	-0.000390786	0.0145102	0.982859
SeqId_5112_73	3	6.19276e-05	0.00769951	0.993583		SeqId_5112_73	0.0121294	0.0293768	0.679687		SeqId_5112_73	8.99816e-05	0.00808984	0.991125		SeqId_5112_73	0.0063707	0.0295783	0.829467		SeqId_5112_73	-0.00481071	0.00920458	0.0314165
SeqId_5124_69	6	-0.00280495	0.00396102	0.478859		SeqId_5124_69	-0.00638513	0.00481138	0.184479		SeqId_5124_69	-0.00188621	0.00328915	0.566331		SeqId_5124_69	-0.0115609	0.00857742	0.177714		SeqId_5124_69	-0.00312052	0.00782943	0.710575
SeqId_5129_12	7	0.00182355	0.00277127	0.510525		SeqId_5129_12	-0.00194044	0.00253927	0.444766		SeqId_5129_12	0.00152688	0.00201176	0.447865		SeqId_5129_12	0.00780409	0.00874596	0.372228		SeqId_5129_12	0.00279018	0.00614573	0.668854
SeqId_5131_15	4	-0.0295779	0.0185346	0.110529		SeqId_5131_15	0.0185337	0.0325378	0.568945		SeqId_5131_15	-0.0195603	0.0133986	0.144323		SeqId_5131_15	0.000529042	0.0322715	0.986921		SeqId_5131_15	-0.0195581	0.0180743	0.392325
SeqId_5132_71	4	-0.000451296	0.00341523	0.894872		SeqId_5132_71	-0.00160119	0.00607167	0.791999		SeqId_5132_71	-0.00132893	0.0033435	0.691024		SeqId_5132_71	-0.00444387	0.00809773	0.583156		SeqId_5132_71	0.00245685	0.00368141	0.573234
SeqId_5134_52	4	0.00131945	0.0146276	0.928126		SeqId_5134_52	-0.00683943	0.00789557	0.38636		SeqId_5134_52	-0.00175573	0.00600126	0.769859		SeqId_5134_52	-0.00695856	0.0090052	0.439684		SeqId_5134_52	0.00302193	0.00280066	0.376398
SeqId_5139_32	4	0.00992576	0.0064549	0.12412		SeqId_5139_32	0.00362025	0.0454848	0.936561		SeqId_5139_32	0.0104401	0.00484652	0.0312295		SeqId_5139_32	0.0140171	0.0191142	0.463355		SeqId_5139_32	0.010132	0.020218	0.665994
SeqId_5231_79	4	0.0552298	0.0112642	9.43305e-07		SeqId_5231_79	0.0940572	0.0150583	4.20562e-10		SeqId_5231_79	0.0646443	0.00619175	1.62125e-25		SeqId_5231_79	0.230341	0.0236468	2.01778e-22		SeqId_5231_79	0.0342732	0.0354329	0.435456
SeqId_5238_26	4	-0.00638396	0.00896066	0.476191		SeqId_5238_26	-0.00201079	0.00647448	0.756126		SeqId_5238_26	-0.00501657	0.00349624	0.151331		SeqId_5238_26	-0.00708775	0.00978784	0.468981		SeqId_5238_26	-0.00432798	0.00446929	0.435013
SeqId_5256_86	4	-0.0149118	0.00502984	0.00303005		SeqId_5256_86	-0.0207993	0.0100729	0.038935		SeqId_5256_86	-0.0219699	0.00385036	1.15704e-08		SeqId_5256_86	-0.0569284	0.0126994	7.36843e-06		SeqId_5256_86	-0.0222114	0.0131688	0.233716
SeqId_5346_24	6	-0.00336433	0.0021254	0.113441		SeqId_5346_24	-0.00483157	0.00425121	0.255741		SeqId_5346_24	-0.00312253	0.00241728	0.196443		SeqId_5346_24	-0.0168422	0.0070176	0.0163951		SeqId_5346_24	-0.00131324	0.0106511	0.907819
SeqId_5349_69	4	-0.0194918	0.00906141	0.0314698		SeqId_5349_69	-0.0217583	0.0236015	0.35658		SeqId_5349_69	-0.0198644	0.0080626	0.0137483		SeqId_5349_69	-0.0467508	0.0330677	0.157423		SeqId_5349_69	-0.0175852	0.00994957	0.219189
SeqId_5353_89	4	0.00309968	0.0067869	0.647876		SeqId_5353_89	0.0133862	0.00944349	0.156336		SeqId_5353_89	0.0119067	0.00409963	0.00368028		SeqId_5353_89	0.0341378	0.0153488	0.0261392		SeqId_5353_89	0.0107192	0.0109922	0.432328
SeqId_5363_51	3	-0.00185631	0.00214467	0.38674		SeqId_5363_51	-0.00341365	0.0042939	0.426613		SeqId_5363_51	-0.00181739	0.00217079	0.402478		SeqId_5363_51	-0.00407633	0.00824746	0.621128		SeqId_5363_51	-0.00432063	0.00500749	0.245417
SeqId_5392_73	6	0.00107227	0.00457458	0.814676		SeqId_5392_73	0.00370145	0.00884678	0.675658		SeqId_5392_73	-0.000554269	0.00428169	0.897001		SeqId_5392_73	0.00171928	0.0147367	0.907124		SeqId_5392_73	0.0526157	0.0232457	0.0863499
SeqId_5400_52	4	0.00235595	0.00175331	0.179042		SeqId_5400_52	0.00145394	0.00274575	0.596442		SeqId_5400_52	0.00214585	0.00191158	0.261626		SeqId_5400_52	0.00635778	0.00596042	0.286122		SeqId_5400_52	0.00290254	0.00263874	0.0591971
SeqId_5404_53	4	0.00296462	0.00569489	0.602662		SeqId_5404_53	0.00858427	0.016179	0.595709		SeqId_5404_53	0.00301009	0.0054378	0.579887		SeqId_5404_53	0.00978217	0.0213112	0.646222		SeqId_5404_53	0.00378695	0.012998	0.725421
SeqId_5451_1	4	0.00231023	0.00600815	0.700596		SeqId_5451_1	-0.00229903	0.0166801	0.890374		SeqId_5451_1	0.00188249	0.00608095	0.756887		SeqId_5451_1	0.00485431	0.0254138	0.848517		SeqId_5451_1	0.00228137	0.00638609	0.254242
SeqId_5452_71	3	0.0220653	0.0101229	0.0292759		SeqId_5452_71	0.00615807	0.036531	0.866134		SeqId_5452_71	0.0198318	0.00682943	0.00368575		SeqId_5452_71	0.0910254	0.0311618	0.00348851		SeqId_5452_71	0.0253103	0.0145244	0.331661
SeqId_5456_59	4	-0.00712789	0.0056477	0.206917		SeqId_5456_59	0.00488376	0.0147427	0.740444		SeqId_5456_59	-0.0079243	0.00595048	0.182956		SeqId_5456_59	-0.0138889	0.0241014	0.564432		SeqId_5456_59	-0.00770498	0.00606193	0.281293
SeqId_5457_5	7	-0.00626073	0.00926048	0.498996		SeqId_5457_5	-0.0319137	0.0177765	0.0726102		SeqId_5457_5	-0.00636194	0.00772395	0.410131		SeqId_5457_5	-0.0193583	0.0288123	0.501663		SeqId_5457_5	-0.00654191	0.00964533	0.527729
SeqId_5462_62	4	-0.00321226	0.00487816	0.510219		SeqId_5462_62	-0.00793075	0.0173085	0.646809		SeqId_5462_62	0.00436635	0.00461684	0.344279		SeqId_5462_62	0.0582054	0.0193404	0.00261658		SeqId_5462_62	-0.0167946	0.00796731	0.169576
SeqId_5463_22	4	-0.00120339	0.01017	0.905809		SeqId_5463_22	0.050271	0.0459951	0.27441		SeqId_5463_22	-0.00256747	0.0102419	0.802058		SeqId_5463_22	0.019244	0.0359221	0.592156		SeqId_5463_22	0.00281567	0.00937071	0.792171
SeqId_5465_32	5	-0.00376295	0.00636376	0.554313		SeqId_5465_32	-0.0145977	0.0125746	0.245686		SeqId_5465_32	-0.00333106	0.00571277	0.559832		SeqId_5465_32	-0.00994052	0.023062	0.666443		SeqId_5465_32	-0.00378933	0.00573427	0.319763
SeqId_5475_10	3	-0.00478793	0.0064205	0.455834		SeqId_5475_10	0.0120829	0.0223299	0.588433		SeqId_5475_10	-0.00421296	0.0058174	0.468943		SeqId_5475_10	-0.000668986	0.0214075	0.97507		SeqId_5475_10	-0.00698435	0.00647489	0.387465
SeqId_5483_1	7	-0.00326493	0.00753628	0.664848		SeqId_5483_1	0.00423312	0.010333	0.682047		SeqId_5483_1	-0.00262737	0.00655525	0.688565		SeqId_5483_1	0.0111631	0.0248068	0.65271		SeqId_5483_1	-0.00157854	0.00670552	0.823229
SeqId_5487_7	3	0.00882182	0.0117533	0.452905		SeqId_5487_7	-0.00294332	0.00687021	0.668347		SeqId_5487_7	0.00217084	0.00217723	0.318734		SeqId_5487_7	0.0159539	0.00873995	0.0679412		SeqId_5487_7	-0.00634525	0.00900628	0.609266
SeqId_5532_53	3	0.0334546	0.0072185	3.577e-06		SeqId_5532_53	-0.00608539	0.0627085	0.922693		SeqId_5532_53	0.0330725	0.00742236	8.35814e-06		SeqId_5532_53	0.0727341	0.0383875	0.0581273		SeqId_5532_53	0.0315721	0.00764697	0.010594
SeqId_5542_22	6	-0.019842	0.0101501	0.0505994		SeqId_5542_22	-0.0222006	0.00593043	0.000181477		SeqId_5542_22	-0.0200355	0.00451393	9.05472e-06		SeqId_5542_22	-0.0537978	0.0147183	0.000257009		SeqId_5542_22	-0.0218876	0.0118403	0.13822
SeqId_5581_28	4	0.00376206	0.00214391	0.0792988		SeqId_5581_28	0.0057704	0.00349996	0.0992084		SeqId_5581_28	0.0033704	0.00244632	0.168283		SeqId_5581_28	0.0110903	0.00856343	0.195292		SeqId_5581_28	0.00565879	0.00342311	0.10019
SeqId_5584_21	7	-0.00370021	0.00274555	0.177752		SeqId_5584_21	-0.00624371	0.00598126	0.296542		SeqId_5584_21	-0.00352084	0.0028444	0.215785		SeqId_5584_21	-0.012558	0.0103845	0.226547		SeqId_5584_21	-0.00469537	0.0062575	0.486827
SeqId_5593_11	4	-0.000159984	0.00191624	0.933463		SeqId_5593_11	0.000198413	0.0026586	0.940509		SeqId_5593_11	-0.000296451	0.00191336	0.876871		SeqId_5593_11	-0.00020211	0.00576014	0.97201		SeqId_5593_11	0.00106415	0.00277644	0.593428
SeqId_5601_2	3	0.00353196	0.00659249	0.592128		SeqId_5601_2	0.0135916	0.0115596	0.239682		SeqId_5601_2	0.00452199	0.00560792	0.420037		SeqId_5601_2	0.0250441	0.0189012	0.185171		SeqId_5601_2	0.00349321	0.00593394	0.658061
SeqId_5618_50	4	0.00350436	0.00501559	0.484744		SeqId_5618_50	-0.00373047	0.0133747	0.780306		SeqId_5618_50	0.00276399	0.00489001	0.571917		SeqId_5618_50	-0.00227308	0.0186392	0.902938		SeqId_5618_50	0.0030881	0.00501945	0.408596
SeqId_5620_13	6	0.00405282	0.00414995	0.328769		SeqId_5620_13	0.00494872	0.00628572	0.431109		SeqId_5620_13	0.0029452	0.00261324	0.25973		SeqId_5620_13	0.0156728	0.0102744	0.127153		SeqId_5620_13	0.00126327	0.0025531	0.514908
SeqId_5621_64	4	-0.00381125	0.0110374	0.729866		SeqId_5621_64	-0.0208906	0.00663721	0.00164674		SeqId_5621_64	-0.00763368	0.00573572	0.183221		SeqId_5621_64	-0.0333581	0.0116885	0.00431817		SeqId_5621_64	-0.00268179	0.00415089	0.288765
SeqId_5628_21	4	-0.0149771	0.0120285	0.213083		SeqId_5628_21	-0.0442431	0.0158535	0.00525877		SeqId_5628_21	-0.0177614	0.0059167	0.00268289		SeqId_5628_21	-0.0573844	0.0190362	0.00257409		SeqId_5628_21	-0.0178126	0.0182629	0.432258
SeqId_5630_48	4	-0.00485218	0.00222525	0.0292195		SeqId_5630_48	-0.00373421	0.00346261	0.280838		SeqId_5630_48	-0.0043636	0.00249854	0.0807304		SeqId_5630_48	-0.00549521	0.00920128	0.550359		SeqId_5630_48	-0.00538353	0.00280023	0.0790574
SeqId_5632_6	5	0.00868432	0.00482344	0.0717913		SeqId_5632_6	0.00586491	0.00822286	0.475694		SeqId_5632_6	0.00808436	0.00426336	0.0579283		SeqId_5632_6	0.0234071	0.015514	0.131357		SeqId_5632_6	-0.0113031	0.011903	0.412373
SeqId_5637_81	4	0.00137558	0.00685588	0.840978		SeqId_5637_81	-0.00322591	0.00625513	0.606048		SeqId_5637_81	0.00032016	0.00347493	0.926591		SeqId_5637_81	-0.00259141	0.0117867	0.825982		SeqId_5637_81	-0.00480435	0.0109516	0.703727
SeqId_5644_60	9	0.000789874	0.00295065	0.788934		SeqId_5644_60	0.00526142	0.00493796	0.286647		SeqId_5644_60	0.00143446	0.00303097	0.636022		SeqId_5644_60	0.00390762	0.0121136	0.747013		SeqId_5644_60	0.000447705	0.00418978	0.888437
SeqId_5646_20	3	-0.00206399	0.00199144	0.3		SeqId_5646_20	-0.0010665	0.00303171	0.725001		SeqId_5646_20	-0.00217551	0.00201159	0.279481		SeqId_5646_20	-0.00595199	0.00604646	0.324931		SeqId_5646_20	-0.000967639	0.00312556	0.652191
SeqId_5648_28	7	0.00470677	0.00474926	0.32166		SeqId_5648_28	0.0126626	0.00694633	0.0683152		SeqId_5648_28	0.0110056	0.00419621	0.00872232		SeqId_5648_28	0.0262274	0.0079542	0.000976201		SeqId_5648_28	0.0114517	0.00579357	0.105031
SeqId_5649_83	9	-0.00459538	0.00358142	0.199452		SeqId_5649_83	-0.00384402	0.00412647	0.351569		SeqId_5649_83	-0.00496739	0.00276306	0.0722111		SeqId_5649_83	-0.0146434	0.00903528	0.105084		SeqId_5649_83	-0.00698776	0.00556099	0.249218
SeqId_5657_28	4	-0.00571343	0.00491316	0.244877		SeqId_5657_28	-0.0147803	0.00942501	0.116835		SeqId_5657_28	-0.00455809	0.00581659	0.433253		SeqId_5657_28	-0.0223908	0.0162334	0.167799		SeqId_5657_28	0.00276545	0.00623996	0.629189
SeqId_5658_64	6	0.00669042	0.00433911	0.1231		SeqId_5658_64	0.0030549	0.00602384	0.61206		SeqId_5658_64	0.00657573	0.00315367	0.0370598		SeqId_5658_64	0.0132799	0.0110996	0.231529		SeqId_5658_64	0.00868783	0.00403412	0.074313
SeqId_5660_51	3	-0.00382183	0.0059893	0.523402		SeqId_5660_51	0.000671884	0.0051171	0.895537		SeqId_5660_51	-0.00541495	0.00442614	0.221178		SeqId_5660_51	-0.0435764	0.019198	0.0232172		SeqId_5660_51	-0.000818144	0.00484556	0.766521
SeqId_5687_5	7	0.000558687	0.00799039	0.944257		SeqId_5687_5	0.0171185	0.0160676	0.286693		SeqId_5687_5	0.0177735	0.00726049	0.0143662		SeqId_5687_5	0.0577677	0.0267958	0.0310958		SeqId_5687_5	0.022048	0.050849	0.682651
SeqId_5688_65	7	-0.00260655	0.00751337	0.72865		SeqId_5688_65	-0.00531846	0.0203401	0.793725		SeqId_5688_65	-0.00331887	0.00584473	0.570144		SeqId_5688_65	0.0219432	0.025319	0.386125		SeqId_5688_65	-0.000202387	0.00554951	0.972319
SeqId_5691_2	3	0.00982609	0.0103863	0.344115		SeqId_5691_2	0.0689355	0.071316	0.333734		SeqId_5691_2	0.0106261	0.0102544	0.300086		SeqId_5691_2	0.0517171	0.04712	0.272396		SeqId_5691_2	0.00595342	0.0113578	0.091152
SeqId_5698_60	8	0.00134504	0.00669425	0.840757		SeqId_5698_60	0.00232964	0.00960098	0.808279		SeqId_5698_60	0.00251865	0.00528583	0.633725		SeqId_5698_60	0.00118677	0.0122425	0.922775		SeqId_5698_60	-0.00119996	0.00976362	0.906198
SeqId_5701_81	3	0.0147891	0.00547808	0.0069405		SeqId_5701_81	0.000714583	0.012421	0.954123		SeqId_5701_81	0.0141404	0.00534485	0.00815409		SeqId_5701_81	0.0320056	0.0193718	0.0984991		SeqId_5701_81	0.0191868	0.00648518	0.0851377
SeqId_5703_26	4	0.00977733	0.0107609	0.363562		SeqId_5703_26	-0.0556718	0.0425248	0.19048		SeqId_5703_26	0.00991904	0.0112775	0.379109		SeqId_5703_26	-0.00542944	0.0445214	0.902938		SeqId_5703_26	0.00767061	0.0148261	0.656432
SeqId_5731_1	5	-0.000102813	0.00511594	0.983966		SeqId_5731_1	0.00710508	0.00533402	0.182851		SeqId_5731_1	0.00123865	0.00300782	0.680479		SeqId_5731_1	0.0116557	0.00948261	0.219009		SeqId_5731_1	0.00034701	0.00316564	0.910268
SeqId_5736_1	5	-0.00151742	0.00779143	0.845585		SeqId_5736_1	0.011668	0.00544636	0.0321652		SeqId_5736_1	-0.000252022	0.00439373	0.954259		SeqId_5736_1	0.0098994	0.0116813	0.39674		SeqId_5736_1	0.000491095	0.00675992	0.946659
SeqId_5740_17	3	0.00856396	0.00563397	0.128496		SeqId_5740_17	0.0025676	0.0106665	0.809774		SeqId_5740_17	0.00834995	0.00577997	0.14856		SeqId_5740_17	0.0282037	0.0199776	0.158019		SeqId_5740_17	0.014994	0.0101406	0.134892
SeqId_5742_14	5	-0.00228765	0.00169885	0.178113		SeqId_5742_14	-0.00598554	0.00283963	0.0350435		SeqId_5742_14	-0.00209194	0.00188853	0.267987		SeqId_5742_14	-0.0122743	0.00818286	0.133614		SeqId_5742_14	-0.00157035	0.0027097	0.602885
SeqId_5749_53	9	0.00154846	0.00553818	0.779787		SeqId_5749_53	-0.0051948	0.0079148	0.511605		SeqId_5749_53	-0.000208338	0.00425039	0.960906		SeqId_5749_53	-0.0187681	0.014437	0.193601		SeqId_5749_53	-0.000451719	0.00839282	0.958581
SeqId_5810_25	5	-0.00223786	0.00203499	0.271467		SeqId_5810_25	0.000283307	0.00359755	0.937232		SeqId_5810_25	-0.0029619	0.00301975	0.326671		SeqId_5810_25	-0.00793766	0.00663284	0.231415		SeqId_5810_25	-0.00454751	0.00527354	0.451928
SeqId_5837_49	5	0.00305501	0.00571155	0.592731		SeqId_5837_49	-0.0142358	0.0178292	0.424606		SeqId_5837_49	0.00208473	0.00545366	0.702266		SeqId_5837_49	-0.00118889	0.0233815	0.959447		SeqId_5837_49	0.00129889	0.00517766	0.81812
SeqId_6039_24	4	0.00354596	0.00256618	0.167032		SeqId_6039_24	0.000969379	0.00434414	0.823422		SeqId_6039_24	0.0030541	0.0028367	0.281643		SeqId_6039_24	0.00678133	0.00940139	0.470718		SeqId_6039_24	0.00342044	0.00289133	0.231657
SeqId_6060_2	6	0.00695582	0.00744167	0.349936		SeqId_6060_2	0.0123717	0.0144156	0.390775		SeqId_6060_2	0.00528963	0.0062131	0.394565		SeqId_6060_2	0.0230277	0.022388	0.303681		SeqId_6060_2	0.00875344	0.00618674	0.23002
SeqId_6077_63	4	-0.00244489	0.00219551	0.265457		SeqId_6077_63	-0.00461106	0.0034232	0.177979		SeqId_6077_63	-0.00225843	0.00223474	0.312209		SeqId_6077_63	-0.00859331	0.00716109	0.230139		SeqId_6077_63	-0.00143099	0.00242244	0.292799
SeqId_6081_52	5	0.00326172	0.00378471	0.388789		SeqId_6081_52	0.00389308	0.0085108	0.647364		SeqId_6081_52	0.00389793	0.00392164	0.320246		SeqId_6081_52	-0.00792968	0.0124028	0.522599		SeqId_6081_52	0.00299152	0.00433257	0.539521
SeqId_6086_15	3	-0.00326272	0.00573659	0.569521		SeqId_6086_15	-0.0102457	0.0146732	0.485012		SeqId_6086_15	-0.00244774	0.00551537	0.657184		SeqId_6086_15	-0.0122394	0.0184922	0.508054		SeqId_6086_15	-0.000261882	0.00650041	0.940792
SeqId_6227_1	7	0.000210321	0.00273123	0.938619		SeqId_6227_1	0.000810902	0.00318823	0.799231		SeqId_6227_1	0.000695955	0.00243553	0.775069		SeqId_6227_1	-0.00121487	0.0089597	0.892143		SeqId_6227_1	0.000639967	0.00281234	0.829003
SeqId_6234_74	8	0.00061211	0.00513412	0.905098		SeqId_6234_74	-0.0042813	0.0081541	0.599549		SeqId_6234_74	0.000560425	0.00410884	0.891509		SeqId_6234_74	0.00692253	0.0109607	0.527662		SeqId_6234_74	0.00312709	0.00370845	0.431424
SeqId_6247_9	11	0.000544869	0.0032699	0.86766		SeqId_6247_9	0.0026979	0.00346286	0.435924		SeqId_6247_9	-0.000315029	0.00252566	0.900737		SeqId_6247_9	0.00426419	0.00758077	0.573775		SeqId_6247_9	-0.000395193	0.00253744	0.879671
SeqId_6255_74	6	-0.00440868	0.00196931	0.0251755		SeqId_6255_74	-0.00224743	0.00266919	0.399793		SeqId_6255_74	-0.00437659	0.00229152	0.0561447		SeqId_6255_74	-0.0160417	0.00854556	0.0604916		SeqId_6255_74	-0.00187954	0.00280385	0.418396
SeqId_6364_7	4	-0.00295917	0.00283374	0.296363		SeqId_6364_7	-0.00439492	0.00228227	0.0541444		SeqId_6364_7	-0.00298678	0.0018407	0.104668		SeqId_6364_7	-0.00849832	0.00669243	0.204141		SeqId_6364_7	-0.00279097	0.00210196	0.297629
SeqId_6367_66	3	-0.00749442	0.0081824	0.359709		SeqId_6367_66	0.00528202	0.0114028	0.643207		SeqId_6367_66	-0.00683485	0.00582066	0.240299		SeqId_6367_66	-0.00917382	0.0181239	0.612735		SeqId_6367_66	0.00823114	0.0133231	0.0763094
SeqId_6373_54	4	0.00300638	0.00949548	0.751538		SeqId_6373_54	0.00964341	0.0143354	0.501138		SeqId_6373_54	0.00468468	0.00697849	0.502028		SeqId_6373_54	0.0197326	0.0125953	0.117193		SeqId_6373_54	0.0130612	0.022257	0.616732
SeqId_6375_75	4	-0.000169283	0.00465567	0.970995		SeqId_6375_75	0.0079594	0.0104938	0.448159		SeqId_6375_75	-0.000440138	0.00450261	0.922129		SeqId_6375_75	0.00297568	0.018846	0.87454		SeqId_6375_75	9.46539e-06	0.0045551	0.9984
SeqId_6379_62	5	0.0264561	0.0295656	0.370879		SeqId_6379_62	0.0264809	0.412	0.948752		SeqId_6379_62	0.0121872	0.0247621	0.622597		SeqId_6379_62	-0.0921513	0.0610891	0.131433		SeqId_6379_62	0.0200749	0.0488631	0.708773
SeqId_6382_17	3	0.00183093	0.00320851	0.568238		SeqId_6382_17	0.00775268	0.00567133	0.171627		SeqId_6382_17	0.00216649	0.00272429	0.426469		SeqId_6382_17	0.00478729	0.0085591	0.575942		SeqId_6382_17	0.0125781	0.00908025	0.286904
SeqId_6392_7	5	-0.00459874	0.00347126	0.185236		SeqId_6392_7	-0.00841442	0.00708677	0.235093		SeqId_6392_7	-0.0046543	0.00382364	0.223511		SeqId_6392_7	-0.0120951	0.0167028	0.468981		SeqId_6392_7	-0.00659689	0.00433115	0.152524
SeqId_6393_63	12	0.000849939	0.00111134	0.4444		SeqId_6393_63	0.000820249	0.00242508	0.735186		SeqId_6393_63	0.000809451	0.00132172	0.540258		SeqId_6393_63	-0.00160293	0.0092404	0.862282		SeqId_6393_63	0.000990136	0.00133257	0.474558
SeqId_6404_20	3	-0.00176903	0.00570805	0.756623		SeqId_6404_20	0.0123833	0.00988583	0.210342		SeqId_6404_20	-0.00203355	0.00474746	0.668399		SeqId_6404_20	0.00274506	0.0173854	0.87454		SeqId_6404_20	-0.00114511	0.00669223	0.892112
SeqId_6414_8	5	0.00507721	0.00504413	0.314147		SeqId_6414_8	0.00748749	0.0121757	0.538585		SeqId_6414_8	0.0062275	0.00420091	0.138229		SeqId_6414_8	0.00737742	0.0096474	0.444447		SeqId_6414_8	0.00615519	0.00840336	0.516922
SeqId_6415_90	4	-0.00289053	0.00243326	0.234864		SeqId_6415_90	-0.000360349	0.00415494	0.930888		SeqId_6415_90	-0.0031986	0.00246791	0.194948		SeqId_6415_90	-0.00570283	0.00822269	0.487965		SeqId_6415_90	-0.00376746	0.00254535	0.152295
SeqId_6416_8	4	0.00176367	0.00414941	0.670808		SeqId_6416_8	-0.00517864	0.0102393	0.613023		SeqId_6416_8	0.00173287	0.00403938	0.667928		SeqId_6416_8	0.00238494	0.0141023	0.865704		SeqId_6416_8	-0.00214353	0.0153106	0.901484
SeqId_6425_87	3	-0.0100006	0.0231381	0.665587		SeqId_6425_87	0.107154	0.0502674	0.033033		SeqId_6425_87	-0.00443531	0.0105695	0.674753		SeqId_6425_87	0.0544412	0.0459446	0.236045		SeqId_6425_87	-0.0086629	0.0247447	0.785614
SeqId_6431_68	3	0.00821436	0.0152298	0.589637		SeqId_6431_68	-0.0105832	0.00414951	0.0107577		SeqId_6431_68	-0.00192913	0.00270814	0.476251		SeqId_6431_68	-0.0120733	0.00871378	0.165887		SeqId_6431_68	0.000571122	0.0028642	0.811908
SeqId_6433_57	7	0.00602305	0.00621454	0.332453		SeqId_6433_57	0.00564709	0.00637032	0.375365		SeqId_6433_57	0.00736508	0.00494363	0.136274		SeqId_6433_57	0.0257234	0.0236092	0.27591		SeqId_6433_57	0.00809029	0.0198356	0.700248
SeqId_6444_15	8	-0.00336292	0.00427765	0.431774		SeqId_6444_15	-0.0072774	0.00437991	0.0966045		SeqId_6444_15	-0.00380937	0.00250454	0.128263		SeqId_6444_15	-0.0234772	0.0101597	0.0208433		SeqId_6444_15	-0.00294641	0.00271	0.318668
SeqId_6451_64	6	-0.00347084	0.00661803	0.599964		SeqId_6451_64	-0.00499733	0.00634906	0.431225		SeqId_6451_64	-0.00281416	0.00399429	0.481093		SeqId_6451_64	-0.00391487	0.0117446	0.738883		SeqId_6451_64	-0.00201577	0.00675431	0.780228
SeqId_6462_12	3	0.00440388	0.0144732	0.760916		SeqId_6462_12	-0.0364991	0.0112928	0.00122902		SeqId_6462_12	-0.0068703	0.00398279	0.0845278		SeqId_6462_12	-0.0394493	0.0137448	0.00410303		SeqId_6462_12	-0.00514252	0.0121311	0.744748
SeqId_6467_65	3	0.0023286	0.00383005	0.5432		SeqId_6467_65	0.0030645	0.00650595	0.637619		SeqId_6467_65	0.00186855	0.00269896	0.488736		SeqId_6467_65	0.0120933	0.00875722	0.167294		SeqId_6467_65	-0.000468479	0.00777232	0.961674
SeqId_6470_19	6	-0.0046687	0.00585942	0.425576		SeqId_6470_19	-0.00886039	0.0109955	0.420347		SeqId_6470_19	-0.00475585	0.00539226	0.377789		SeqId_6470_19	-0.025607	0.0215332	0.234365		SeqId_6470_19	-0.00509315	0.00541035	0.218912
SeqId_6471_53	9	-0.00127625	0.00389	0.742848		SeqId_6471_53	-0.00340477	0.0042499	0.42305		SeqId_6471_53	0.000412161	0.00268249	0.877887		SeqId_6471_53	-0.0105759	0.0104691	0.312398		SeqId_6471_53	0.000102394	0.00314695	0.974952
SeqId_6478_2	3	-0.00697162	0.00768896	0.364563		SeqId_6478_2	0.00759492	0.0818758	0.926093		SeqId_6478_2	-0.00741279	0.00713693	0.298967		SeqId_6478_2	-0.0115467	0.0329082	0.72568		SeqId_6478_2	-0.00867657	0.0077178	0.175241
SeqId_6493_9	3	-0.00643766	0.00861417	0.454862		SeqId_6493_9	-0.0186194	0.0590444	0.752499		SeqId_6493_9	-0.00656118	0.00893816	0.46291		SeqId_6493_9	-0.0161229	0.0425644	0.704845		SeqId_6493_9	-0.00726983	0.00924795	0.0483582
SeqId_6496_60	4	0.00633256	0.0105402	0.547973		SeqId_6496_60	0.00760397	0.0145936	0.602332		SeqId_6496_60	0.00522317	0.00696297	0.453173		SeqId_6496_60	0.0200542	0.0128005	0.117193		SeqId_6496_60	0.00923353	0.0234106	0.731358
SeqId_6507_16	10	-0.00153207	0.00367014	0.676355		SeqId_6507_16	-0.00219451	0.00447187	0.623613		SeqId_6507_16	-0.00156726	0.00280644	0.576536		SeqId_6507_16	-0.0132863	0.0118303	0.261405		SeqId_6507_16	-0.00183987	0.00288493	0.493069
SeqId_6544_33	3	0.00529052	0.0081259	0.515002		SeqId_6544_33	0.0098902	0.00607326	0.103422		SeqId_6544_33	0.0060263	0.00395727	0.127798		SeqId_6544_33	0.0201858	0.0117827	0.0866797		SeqId_6544_33	0.0106278	0.00634508	0.308348
SeqId_6551_94	7	0.00125903	0.00438146	0.773841		SeqId_6551_94	-0.00494842	0.00592171	0.403357		SeqId_6551_94	0.00268515	0.00407371	0.509805		SeqId_6551_94	0.00169805	0.012641	0.893143		SeqId_6551_94	0.00423172	0.0115867	0.729886
SeqId_6556_5	3	-0.000568703	0.00199313	0.77539		SeqId_6556_5	-0.00392886	0.00431901	0.362998		SeqId_6556_5	-0.00076436	0.0020096	0.703682		SeqId_6556_5	-0.000500115	0.0073767	0.945948		SeqId_6556_5	-0.00082645	0.00208229	0.759468
SeqId_6557_50	4	-0.00156104	0.00331949	0.638165		SeqId_6557_50	-0.00762824	0.00857661	0.373775		SeqId_6557_50	-0.00118731	0.00300412	0.692674		SeqId_6557_50	-0.00808043	0.00962522	0.401185		SeqId_6557_50	-0.00117235	0.0030836	0.714051
SeqId_6580_29	5	0.00467125	0.00303705	0.124028		SeqId_6580_29	0.00345531	0.00509063	0.497291		SeqId_6580_29	0.00470019	0.00320972	0.143095		SeqId_6580_29	0.0129756	0.0115994	0.263292		SeqId_6580_29	0.00475366	0.00390669	0.030264
SeqId_6626_81	4	-0.00103388	0.00523859	0.843548		SeqId_6626_81	-0.0125001	0.010419	0.23024		SeqId_6626_81	-0.00263522	0.00579182	0.649117		SeqId_6626_81	-0.0179494	0.0193517	0.353648		SeqId_6626_81	0.00728278	0.0173723	0.715792
SeqId_6627_25	3	9.86178e-05	0.00951747	0.991733		SeqId_6627_25	-0.0086306	0.013457	0.521298		SeqId_6627_25	0.00124967	0.00723313	0.862832		SeqId_6627_25	-0.0100723	0.0270121	0.709237		SeqId_6627_25	0.00208079	0.0072501	0.118483
SeqId_6629_3	5	0.000750218	0.00581827	0.897404		SeqId_6629_3	0.00985129	0.0107469	0.359321		SeqId_6629_3	-0.000161456	0.00645506	0.980045		SeqId_6629_3	0.00816862	0.0134542	0.543756		SeqId_6629_3	-0.000488577	0.00623901	0.942512
SeqId_6649_51	4	-0.000851413	0.00300548	0.776957		SeqId_6649_51	-0.00830318	0.00499465	0.0964296		SeqId_6649_51	-0.000340029	0.00405733	0.933211		SeqId_6649_51	-0.00285811	0.0139897	0.838118		SeqId_6649_51	-0.000891214	0.00424486	0.853152
SeqId_6713_4	5	-0.000687914	0.00739177	0.925852		SeqId_6713_4	0.00571325	0.00464902	0.219104		SeqId_6713_4	0.00155571	0.00297811	0.601405		SeqId_6713_4	0.00208681	0.00586295	0.721891		SeqId_6713_4	0.00659051	0.00835343	0.487739
SeqId_6715_63	6	-0.000145089	0.005073	0.977183		SeqId_6715_63	-0.000388434	0.0147888	0.979046		SeqId_6715_63	0.000148626	0.00506104	0.976572		SeqId_6715_63	-0.00153958	0.0209383	0.941385		SeqId_6715_63	0.00099095	0.0102433	0.927585
SeqId_6919_3	4	-0.00280405	0.00226337	0.21539		SeqId_6919_3	-0.00156636	0.00385947	0.684853		SeqId_6919_3	-0.00272398	0.00272153	0.316874		SeqId_6919_3	-0.00805815	0.00920931	0.381574		SeqId_6919_3	-0.00243806	0.00316233	0.443688
SeqId_6920_1	7	0.00749229	0.00587349	0.202093		SeqId_6920_1	-0.00904178	0.0131877	0.492951		SeqId_6920_1	0.00722347	0.00517414	0.162693		SeqId_6920_1	0.00343136	0.0271077	0.899271		SeqId_6920_1	0.000240176	0.00721053	0.970937
SeqId_6925_26	5	0.00541339	0.00800107	0.49867		SeqId_6925_26	-0.00549187	0.0203629	0.787392		SeqId_6925_26	0.0102092	0.0076035	0.179372		SeqId_6925_26	0.0178398	0.0248876	0.473489		SeqId_6925_26	-0.00626586	0.0224634	0.798417
SeqId_6927_7	3	0.00379908	0.00882959	0.667001		SeqId_6927_7	0.016628	0.0352515	0.637143		SeqId_6927_7	0.00401095	0.00649154	0.536659		SeqId_6927_7	-0.00219226	0.0254302	0.931302		SeqId_6927_7	0.00326644	0.00953824	0.789954
SeqId_6930_95	3	-0.00856984	0.010788	0.426972		SeqId_6930_95	0.0225859	0.0292778	0.44045		SeqId_6930_95	-0.00666742	0.00901953	0.459773		SeqId_6930_95	0.0291018	0.0402575	0.469747		SeqId_6930_95	-0.00689988	0.0144425	0.716266
SeqId_6947_4	7	-0.00366447	0.00613314	0.550182		SeqId_6947_4	-0.00511039	0.00415872	0.219133		SeqId_6947_4	-0.00296475	0.00347277	0.393264		SeqId_6947_4	-0.00140194	0.00804593	0.861675		SeqId_6947_4	-0.00419174	0.00381195	0.321597
SeqId_6965_19	3	0.0047242	0.00267018	0.0768533		SeqId_6965_19	0.00458121	0.00519435	0.377798		SeqId_6965_19	0.00489574	0.00271617	0.0714757		SeqId_6965_19	0.0125346	0.00849566	0.140102		SeqId_6965_19	0.00496834	0.00519547	0.514224
SeqId_6986_17	3	-0.00804541	0.0197933	0.684396		SeqId_6986_17	-0.0514291	0.107763	0.633188		SeqId_6986_17	-0.0123029	0.00959417	0.199726		SeqId_6986_17	-0.125573	0.045232	0.0055		SeqId_6986_17	-0.00722479	0.0182547	0.760083
SeqId_6998_106	3	-0.00268681	0.00952856	0.777963		SeqId_6998_106	-0.0121754	0.0157077	0.438267		SeqId_6998_106	-0.00273612	0.00620016	0.658997		SeqId_6998_106	-0.0226205	0.0217157	0.297566		SeqId_6998_106	0.000341895	0.00903771	0.975928
SeqId_7015_8	5	0.0023984	0.00572633	0.675334		SeqId_7015_8	0.00425723	0.00442411	0.335909		SeqId_7015_8	0.00280927	0.00337205	0.404786		SeqId_7015_8	0.0121022	0.00726134	0.0955807		SeqId_7015_8	0.00057138	0.00503089	0.916749
SeqId_7049_2	8	-0.00781064	0.00352758	0.0268174		SeqId_7049_2	-0.00109757	0.00506138	0.828324		SeqId_7049_2	-0.00680337	0.00249217	0.00633532		SeqId_7049_2	-0.0263525	0.0116604	0.0238213		SeqId_7049_2	-0.00752087	0.00285215	0.0293738
SeqId_7050_5	3	-0.0123041	0.0161186	0.445254		SeqId_7050_5	0.0838975	0.0474954	0.077323		SeqId_7050_5	-0.0132892	0.0106546	0.212297		SeqId_7050_5	0.0237538	0.0475077	0.617075		SeqId_7050_5	0.104989	0.0546455	0.161245
SeqId_7059_14	7	-0.000280229	0.00350529	0.936281		SeqId_7059_14	0.000725943	0.003899	0.852298		SeqId_7059_14	-0.000701634	0.00242732	0.772538		SeqId_7059_14	-0.00129851	0.00992432	0.895901		SeqId_7059_14	-0.000382389	0.00314055	0.882898
SeqId_7083_74	4	0.000804986	0.00398025	0.839725		SeqId_7083_74	-0.00346387	0.00790158	0.661113		SeqId_7083_74	0.00177385	0.00459336	0.699366		SeqId_7083_74	0.00196133	0.0184926	0.915534		SeqId_7083_74	0.00190881	0.00464038	0.542105
SeqId_7096_30	5	-0.0060002	0.00890305	0.500344		SeqId_7096_30	0.00091806	0.00391673	0.814679		SeqId_7096_30	-0.00278529	0.00290877	0.338289		SeqId_7096_30	-0.0165316	0.0074622	0.0267337		SeqId_7096_30	-0.00270051	0.003242	0.465972
SeqId_7128_9	7	0.00866538	0.00608991	0.154763		SeqId_7128_9	0.00680144	0.0210074	0.746117		SeqId_7128_9	0.00810673	0.00452064	0.0729298		SeqId_7128_9	0.0293354	0.0237272	0.216323		SeqId_7128_9	0.0102108	0.00505	0.099125
SeqId_7145_1	6	0.00687457	0.00456952	0.132468		SeqId_7145_1	0.0153835	0.00398859	0.000114844		SeqId_7145_1	0.0111083	0.00254023	1.22576e-05		SeqId_7145_1	0.0222773	0.00913529	0.0147444		SeqId_7145_1	0.0113387	0.0049538	0.0839595
SeqId_7156_2	3	-0.00052967	0.00265501	0.841873		SeqId_7156_2	0.002882	0.00437646	0.510203		SeqId_7156_2	-7.90205e-05	0.00216725	0.970915		SeqId_7156_2	0.00183734	0.00833872	0.825607		SeqId_7156_2	0.00386608	0.00623642	0.430777
SeqId_7161_25	3	-0.00296027	0.0028349	0.296383		SeqId_7161_25	-0.000710478	0.00632976	0.91063		SeqId_7161_25	-0.00308945	0.00287213	0.282076		SeqId_7161_25	-0.0131855	0.0116425	0.257412		SeqId_7161_25	-0.00312858	0.00289446	0.396309
SeqId_7173_141	3	-0.00519405	0.00511076	0.309488		SeqId_7173_141	-0.00225126	0.0123389	0.855227		SeqId_7173_141	-0.00446161	0.00506293	0.378193		SeqId_7173_141	-0.0144008	0.018384	0.433431		SeqId_7173_141	-0.00224203	0.0124643	0.711508
SeqId_7179_69	4	0.00689278	0.00371935	0.0638505		SeqId_7179_69	0.00940833	0.0103173	0.36182		SeqId_7179_69	0.00613434	0.006134	0.317284		SeqId_7179_69	0.0131084	0.0111664	0.24043		SeqId_7179_69	-0.00101181	0.00397924	0.736392
SeqId_7211_2	4	-0.00213248	0.00370598	0.565011		SeqId_7211_2	-0.00468857	0.00973092	0.629932		SeqId_7211_2	-0.00226679	0.00351897	0.51947		SeqId_7211_2	-0.00472268	0.0151126	0.754661		SeqId_7211_2	-0.00172624	0.00371934	0.311259
SeqId_7218_87	4	0.00981407	0.00521433	0.0598177		SeqId_7218_87	-0.00214274	0.00803638	0.789754		SeqId_7218_87	0.00860961	0.00388685	0.0267558		SeqId_7218_87	0.0132228	0.0134548	0.325726		SeqId_7218_87	0.0101321	0.00786995	0.326814
SeqId_7227_75	8	0.00199811	0.0062835	0.75049		SeqId_7227_75	-0.0123382	0.00569924	0.0303967		SeqId_7227_75	0.000103575	0.00367076	0.97749		SeqId_7227_75	-0.0182781	0.013357	0.17118		SeqId_7227_75	0.00111013	0.00438536	0.808608
SeqId_7244_16	4	-0.00218083	0.00276554	0.430361		SeqId_7244_16	-0.00554238	0.00391235	0.15659		SeqId_7244_16	-0.0023157	0.00244593	0.343763		SeqId_7244_16	-0.0114325	0.00799264	0.152608		SeqId_7244_16	-0.00102992	0.00260803	0.520216
SeqId_7266_4	5	0.010365	0.0067298	0.123521		SeqId_7266_4	0.0167061	0.0163893	0.308045		SeqId_7266_4	0.0123507	0.00682714	0.0704419		SeqId_7266_4	0.0176035	0.0295118	0.550847		SeqId_7266_4	0.00407784	0.0226361	0.868519
SeqId_7628_40	6	-0.00242102	0.00211902	0.253238		SeqId_7628_40	-0.00285392	0.00271311	0.292845		SeqId_7628_40	-0.00209411	0.00212404	0.324179		SeqId_7628_40	-0.0144607	0.00874639	0.098263		SeqId_7628_40	-0.00191111	0.00223488	0.375902
SeqId_7757_5	20	0.000802286	0.00363676	0.8254		SeqId_7757_5	0.00208295	0.0044461	0.639435		SeqId_7757_5	0.00240205	0.00345939	0.487459		SeqId_7757_5	0.00780719	0.00943369	0.407905		SeqId_7757_5	0.00220161	0.00428543	0.613681
SeqId_7779_86	5	0.00216618	0.00489613	0.65818		SeqId_7779_86	-0.00195734	0.00500721	0.695868		SeqId_7779_86	0.00148009	0.00318155	0.641781		SeqId_7779_86	0.000173938	0.0106102	0.986921		SeqId_7779_86	0.00213342	0.0032795	0.375675
SeqId_7784_1	5	0.00568194	0.0029305	0.0525139		SeqId_7784_1	0.00859963	0.0052131	0.0990206		SeqId_7784_1	0.00566282	0.00308648	0.0665475		SeqId_7784_1	0.0172771	0.0109223	0.113691		SeqId_7784_1	0.00631796	0.00322779	0.0502783
SeqId_7787_25	4	0.00523549	0.0107913	0.627565		SeqId_7787_25	0.00715564	0.0308371	0.816502		SeqId_7787_25	0.00391161	0.0114246	0.732061		SeqId_7787_25	0.00959437	0.0262802	0.715052		SeqId_7787_25	0.0170481	0.0547233	0.78487
SeqId_7813_6	7	-0.000103871	0.00405471	0.979562		SeqId_7813_6	3.37098e-05	0.0109697	0.997548		SeqId_7813_6	0.000177282	0.00416976	0.966087		SeqId_7813_6	-0.00127127	0.0172893	0.941385		SeqId_7813_6	0.00157298	0.00808928	0.853476
SeqId_7841_84	3	0.00871692	0.00717647	0.224498		SeqId_7841_84	-0.00210039	0.0114703	0.854707		SeqId_7841_84	0.00859214	0.0052794	0.103634		SeqId_7841_84	0.0198564	0.0173107	0.251357		SeqId_7841_84	0.0136635	0.00759747	0.176262
SeqId_7849_3	5	0.015797	0.0172071	0.358592		SeqId_7849_3	0.0082989	0.0479096	0.862479		SeqId_7849_3	0.00541837	0.0130554	0.678121		SeqId_7849_3	0.0179832	0.014945	0.228862		SeqId_7849_3	-0.00068638	0.013116	0.961554
SeqId_7856_51	7	0.00419294	0.00629734	0.505522		SeqId_7856_51	0.000708154	0.0175768	0.967863		SeqId_7856_51	0.00451971	0.00531544	0.395159		SeqId_7856_51	0.00498863	0.0196219	0.799312		SeqId_7856_51	0.00784518	0.0200646	0.711906
SeqId_7861_9	7	-0.00742612	0.00640047	0.245949		SeqId_7861_9	-0.0230387	0.00599009	0.000119997		SeqId_7861_9	-0.00810111	0.00540995	0.134277		SeqId_7861_9	-0.0411379	0.0175055	0.0187734		SeqId_7861_9	-0.00945935	0.00619822	0.187498
SeqId_7871_16	5	-0.00187107	0.00276885	0.499195		SeqId_7871_16	-0.000860249	0.00378345	0.820135		SeqId_7871_16	-0.00150143	0.00226397	0.507211		SeqId_7871_16	-0.00145577	0.00860228	0.865615		SeqId_7871_16	-0.000308793	0.00313384	0.924987
SeqId_7875_86	5	0.000554751	0.00767931	0.942411		SeqId_7875_86	-0.0089601	0.00729751	0.219511		SeqId_7875_86	-0.000408943	0.00389993	0.916487		SeqId_7875_86	-0.00879307	0.0130769	0.50132		SeqId_7875_86	-0.0065524	0.00958173	0.54316
SeqId_7905_30	6	-0.00750261	0.00329271	0.0226936		SeqId_7905_30	-0.0174929	0.0167176	0.295388		SeqId_7905_30	-0.00893445	0.00685519	0.192468		SeqId_7905_30	-0.0654866	0.0129428	4.19913e-07		SeqId_7905_30	0.00555211	0.00970015	0.597703
SeqId_7916_10	3	0.00444302	0.00303475	0.143181		SeqId_7916_10	0.00277664	0.00493494	0.573674		SeqId_7916_10	0.00472864	0.00284344	0.096312		SeqId_7916_10	0.0152575	0.00966537	0.114434		SeqId_7916_10	0.00267945	0.00687865	0.59702
SeqId_7918_114	12	-0.00328098	0.00501519	0.512978		SeqId_7918_114	-0.01282	0.0125857	0.308384		SeqId_7918_114	-0.00165261	0.00479	0.730084		SeqId_7918_114	-0.00842395	0.0214811	0.694942		SeqId_7918_114	0.00138564	0.00431181	0.754554
SeqId_7921_65	3	0.00893979	0.0062856	0.154949		SeqId_7921_65	0.0177167	0.0162763	0.276375		SeqId_7921_65	0.0095369	0.00567522	0.0928704		SeqId_7921_65	0.0357749	0.0208079	0.0855601		SeqId_7921_65	0.0173072	0.015452	0.291309
SeqId_7928_183	4	-0.00310727	0.00843844	0.712703		SeqId_7928_183	-0.0114356	0.0291254	0.694591		SeqId_7928_183	-0.000397186	0.00678601	0.953326		SeqId_7928_183	0.00241392	0.016361	0.882705		SeqId_7928_183	-0.00132895	0.00501346	0.815772
SeqId_7933_75	4	0.00107315	0.00330577	0.745461		SeqId_7933_75	-0.00711289	0.00645729	0.270667		SeqId_7933_75	0.00188337	0.00402147	0.639549		SeqId_7933_75	-0.000898729	0.0130316	0.945017		SeqId_7933_75	0.00228431	0.00360834	0.591424
SeqId_7945_10	5	0.0099129	0.00725995	0.17212		SeqId_7945_10	0.0222484	0.0140443	0.113156		SeqId_7945_10	0.0110513	0.00583467	0.0582156		SeqId_7945_10	0.0432834	0.025659	0.0916286		SeqId_7945_10	0.0131309	0.0067896	0.0538655
SeqId_7948_129	5	0.0172761	0.00624799	0.00569127		SeqId_7948_129	0.0262145	0.02552	0.304319		SeqId_7948_129	0.0141899	0.00937236	0.130022		SeqId_7948_129	0.0480997	0.0221188	0.0296599		SeqId_7948_129	0.0115754	0.0101087	0.335244
SeqId_7957_2	4	0.00216185	0.00271603	0.426057		SeqId_7957_2	0.0032562	0.00507755	0.521332		SeqId_7957_2	0.00218039	0.00319966	0.495591		SeqId_7957_2	0.00483187	0.00897348	0.590258		SeqId_7957_2	-0.00234346	0.00338351	0.349409
SeqId_7970_315	5	0.00486576	0.00816101	0.551028		SeqId_7970_315	0.021949	0.0250177	0.380302		SeqId_7970_315	0.00280827	0.00689007	0.68358		SeqId_7970_315	0.0314804	0.0168735	0.0620873		SeqId_7970_315	-0.00670791	0.0152735	0.690236
SeqId_7980_72	6	0.0147684	0.0207704	0.477065		SeqId_7980_72	-0.0438885	0.03493	0.208946		SeqId_7980_72	0.00783603	0.0110314	0.477495		SeqId_7980_72	-0.0281948	0.0252044	0.263292		SeqId_7980_72	-0.00685644	0.0138342	0.646161
SeqId_7999_23	3	-0.000650332	0.00609438	0.915019		SeqId_7999_23	-0.00534647	0.0105868	0.613549		SeqId_7999_23	2.63334e-05	0.00617224	0.996596		SeqId_7999_23	-0.00581417	0.0205206	0.776921		SeqId_7999_23	-0.000428945	0.00713959	0.943026
SeqId_8007_19	7	0.00302154	0.00939972	0.747869		SeqId_8007_19	0.000454137	0.00553992	0.934666		SeqId_8007_19	0.0029656	0.00413717	0.473486		SeqId_8007_19	-0.000427604	0.00940728	0.963745		SeqId_8007_19	0.00403191	0.00502153	0.458469
SeqId_8014_359	4	-0.00710073	0.00211312	0.00077854		SeqId_8014_359	-0.00555227	0.00334695	0.0971357		SeqId_8014_359	-0.00691076	0.00207099	0.000847102		SeqId_8014_359	-0.0216954	0.00702518	0.00201349		SeqId_8014_359	-0.00706384	0.00244983	0.0508393
SeqId_8024_64	4	-0.000861006	0.00553875	0.876466		SeqId_8024_64	0.00265087	0.0149033	0.858824		SeqId_8024_64	-0.000949332	0.00587401	0.871608		SeqId_8024_64	0	0.0211908	1		SeqId_8024_64	-0.000591207	0.0059461	0.874791
SeqId_8039_41	3	-0.00405499	0.00288171	0.159383		SeqId_8039_41	-0.00551998	0.00480242	0.250384		SeqId_8039_41	-0.00456005	0.00280457	0.103963		SeqId_8039_41	-0.013922	0.00881726	0.114348		SeqId_8039_41	-0.00161689	0.00400144	0.483639
SeqId_8099_42	4	-0.00523816	0.00487343	0.282447		SeqId_8099_42	0.00343685	0.00445988	0.440935		SeqId_8099_42	-0.00486367	0.0052354	0.352891		SeqId_8099_42	-0.0145454	0.0102673	0.15658		SeqId_8099_42	-0.00143868	0.00758056	0.866993
SeqId_8225_86	3	0.00111719	0.0121844	0.926944		SeqId_8225_86	-0.0144907	0.00748463	0.0528602		SeqId_8225_86	-0.0014857	0.00400213	0.710468		SeqId_8225_86	-0.0120424	0.0122832	0.326893		SeqId_8225_86	-0.00159478	0.0097282	0.896556
SeqId_8229_1	4	-0.000901594	0.00330353	0.784916		SeqId_8229_1	-0.00645011	0.00722357	0.371897		SeqId_8229_1	-0.00148968	0.00359696	0.678765		SeqId_8229_1	0.00261477	0.0176497	0.882226		SeqId_8229_1	0.000692991	0.00412772	0.870259
SeqId_8233_2	10	-0.00378669	0.00368347	0.303939		SeqId_8233_2	-0.00991535	0.00705858	0.160104		SeqId_8233_2	-0.00378841	0.00296104	0.20075		SeqId_8233_2	-0.023196	0.0152297	0.127739		SeqId_8233_2	-0.0040433	0.00296948	0.127162
SeqId_8244_16	5	-0.0014785	0.00354565	0.676686		SeqId_8244_16	0.00482203	0.0097205	0.619846		SeqId_8244_16	-0.00147064	0.0036308	0.685445		SeqId_8244_16	0.000548882	0.0159176	0.972492		SeqId_8244_16	-0.00176188	0.00365474	0.187538
SeqId_8245_27	6	-0.00279131	0.00406797	0.492607		SeqId_8245_27	-0.00630339	0.0049935	0.206833		SeqId_8245_27	-0.00183316	0.00336252	0.585634		SeqId_8245_27	-0.0118089	0.00876143	0.177714		SeqId_8245_27	-0.00319863	0.00797676	0.708922
SeqId_8248_222	7	-0.00207104	0.00595257	0.727898		SeqId_8248_222	-0.00804806	0.00409681	0.0494757		SeqId_8248_222	-0.00394778	0.00287594	0.169848		SeqId_8248_222	-0.0103798	0.00964586	0.281888		SeqId_8248_222	-0.00214395	0.00346056	0.562699
SeqId_8255_34	3	-0.0121943	0.0163636	0.456147		SeqId_8255_34	-0.0595976	0.0275889	0.0307569		SeqId_8255_34	-0.0137344	0.00764434	0.0723866		SeqId_8255_34	-0.0716429	0.0274476	0.00904974		SeqId_8255_34	-0.00587694	0.0148564	0.76019
SeqId_8275_31	7	0.00585957	0.00628727	0.35135		SeqId_8275_31	0.0171637	0.00967807	0.0761512		SeqId_8275_31	0.00643833	0.00494032	0.192499		SeqId_8275_31	0.0345162	0.0164275	0.0356301		SeqId_8275_31	0.00605841	0.00848913	0.507351
SeqId_8288_27	4	-0.0080197	0.0066154	0.225407		SeqId_8288_27	-0.0160421	0.0136472	0.2398		SeqId_8288_27	-0.00596035	0.00631644	0.345362		SeqId_8288_27	-0.0292674	0.0117982	0.0131138		SeqId_8288_27	-0.00634576	0.00621452	0.414607
SeqId_8289_8	5	0.00375395	0.00478881	0.433099		SeqId_8289_8	0.00561202	0.00953944	0.556333		SeqId_8289_8	0.0038671	0.00441146	0.380702		SeqId_8289_8	0.00988761	0.0194456	0.611121		SeqId_8289_8	0.00421229	0.00492954	0.446961
SeqId_8296_117	4	0.00326551	0.00342962	0.341021		SeqId_8296_117	0.00688696	0.00741044	0.352703		SeqId_8296_117	0.00337736	0.00345145	0.32781		SeqId_8296_117	0.0148207	0.0138134	0.283309		SeqId_8296_117	0.00740765	0.00425525	0.0545399
SeqId_8297_8	3	-0.00612736	0.00754271	0.416587		SeqId_8297_8	-0.0103997	0.0288745	0.71872		SeqId_8297_8	-0.00732426	0.00745966	0.326174		SeqId_8297_8	-0.0217516	0.0278988	0.43559		SeqId_8297_8	-0.00735277	0.00754712	0.236833
SeqId_8299_66	3	-0.00431436	0.00431247	0.317099		SeqId_8299_66	-0.00679093	0.00800894	0.396483		SeqId_8299_66	-0.0047388	0.00445182	0.287118		SeqId_8299_66	-0.0152597	0.0147674	0.301448		SeqId_8299_66	-0.00718632	0.0096362	0.185137
SeqId_8304_50	7	0.00200646	0.00607779	0.741302		SeqId_8304_50	-0.0171962	0.0357136	0.630159		SeqId_8304_50	0.00344781	0.00594609	0.562019		SeqId_8304_50	0.00424415	0.0403194	0.916167		SeqId_8304_50	0.003483	0.00596028	0.506548
SeqId_8336_267	3	0.00360375	0.00562329	0.521612		SeqId_8336_267	0.0116495	0.0142578	0.413895		SeqId_8336_267	0.00260849	0.0054808	0.634123		SeqId_8336_267	0.00831161	0.0181074	0.646222		SeqId_8336_267	0.00255129	0.00833955	0.810997
SeqId_8337_65	5	0.00408814	0.00969593	0.673292		SeqId_8337_65	-0.024287	0.0158518	0.125489		SeqId_8337_65	0.00348456	0.00774745	0.652877		SeqId_8337_65	-0.0236945	0.0248793	0.340904		SeqId_8337_65	0.00173532	0.010261	0.876464
SeqId_8346_9	3	0.00053491	0.00717826	0.940598		SeqId_8346_9	0.00645025	0.0197991	0.744587		SeqId_8346_9	0.000757677	0.00742279	0.918698		SeqId_8346_9	-0.0276909	0.0129861	0.0329778		SeqId_8346_9	-0.000136736	0.00836537	0.952141
SeqId_8356_88	8	-0.00671967	0.00596712	0.260116		SeqId_8356_88	0.00266223	0.0116126	0.818673		SeqId_8356_88	-0.00316242	0.00535183	0.554585		SeqId_8356_88	0.0105928	0.0176547	0.548506		SeqId_8356_88	-0.00343222	0.00528572	0.540165
SeqId_8360_169	4	0.00594386	0.00642065	0.354581		SeqId_8360_169	0.0509235	0.0190139	0.00740136		SeqId_8360_169	0.0035094	0.0116699	0.763627		SeqId_8360_169	0.0179232	0.0324857	0.581137		SeqId_8360_169	-0.0164217	0.0104012	0.166819
SeqId_8364_74	6	0.0169307	0.0072496	0.0195225		SeqId_8364_74	0.0212963	0.0326523	0.514263		SeqId_8364_74	0.0161021	0.00732096	0.0278461		SeqId_8364_74	0.0539291	0.0378788	0.154525		SeqId_8364_74	0.0147746	0.00791038	0.00680358
SeqId_8368_102	4	0.00314737	0.00888809	0.723256		SeqId_8368_102	-0.0316958	0.0145656	0.02955		SeqId_8368_102	0.000919239	0.00384154	0.810881		SeqId_8368_102	-0.0169113	0.0134064	0.207151		SeqId_8368_102	-0.00619398	0.0140534	0.702461
SeqId_8397_147	3	0.00100568	0.00340475	0.767706		SeqId_8397_147	0.00388014	0.0080806	0.6311		SeqId_8397_147	0.00108201	0.00348912	0.756477		SeqId_8397_147	0.0129275	0.0127083	0.309039		SeqId_8397_147	0.00309001	0.00814659	0.396275
SeqId_8398_277	6	0.00373257	0.00422803	0.377336		SeqId_8398_277	0.0104253	0.00638972	0.10277		SeqId_8398_277	0.00391872	0.00322604	0.224475		SeqId_8398_277	0.023916	0.00935178	0.0105465		SeqId_8398_277	0.00469061	0.00259605	0.145082
SeqId_8427_118	4	0.0127232	0.00370094	0.000586396		SeqId_8427_118	0.0286589	0.0164093	0.0807236		SeqId_8427_118	0.0114151	0.00367516	0.00189626		SeqId_8427_118	0.0377769	0.0103582	0.000265259		SeqId_8427_118	0.00891955	0.00967363	0.453843
SeqId_8428_102	4	0.00265411	0.00322184	0.41006		SeqId_8428_102	0.00546423	0.00731126	0.454839		SeqId_8428_102	0.00189811	0.00407631	0.641471		SeqId_8428_102	0.00793572	0.00923135	0.389982		SeqId_8428_102	0.00225923	0.00505425	0.698623
SeqId_8464_31	3	-0.000890653	0.00941384	0.924624		SeqId_8464_31	-0.0217269	0.038767	0.575174		SeqId_8464_31	0.00023084	0.00870403	0.978842		SeqId_8464_31	0.000616048	0.0357308	0.986244		SeqId_8464_31	0.00422972	0.0101986	0.396862
SeqId_8465_52	8	0.00101064	0.00424448	0.811798		SeqId_8465_52	0.0014238	0.00369399	0.699914		SeqId_8465_52	-0.00713018	0.0048505	0.141565		SeqId_8465_52	-0.0198594	0.0077632	0.0105234		SeqId_8465_52	-0.00771488	0.0147426	0.619518
SeqId_8476_11	3	-0.00189947	0.00680215	0.780057		SeqId_8476_11	-0.00698785	0.0167799	0.677087		SeqId_8476_11	-0.00195725	0.0070656	0.781771		SeqId_8476_11	-0.00826014	0.0253923	0.744953		SeqId_8476_11	-0.00720403	0.0159497	0.487877
SeqId_8479_4	9	0.00229039	0.00337672	0.49759		SeqId_8479_4	0.00569616	0.0134851	0.67273		SeqId_8479_4	-0.000426246	0.00670678	0.949325		SeqId_8479_4	-0.00538758	0.0202499	0.790197		SeqId_8479_4	-0.00264808	0.0100841	0.80042
SeqId_8480_29	3	0.00975298	0.00820909	0.234806		SeqId_8480_29	0.0175684	0.00938613	0.061242		SeqId_8480_29	0.00997758	0.00466401	0.0324137		SeqId_8480_29	0.0350999	0.0140399	0.0124193		SeqId_8480_29	0.00908797	0.00562836	0.353009
SeqId_8606_39	5	-4.66661e-05	0.0090657	0.995893		SeqId_8606_39	-0.00694261	0.00895584	0.438219		SeqId_8606_39	-0.00238233	0.00571847	0.676969		SeqId_8606_39	-0.0334906	0.0185734	0.0713647		SeqId_8606_39	-0.00367796	0.00504653	0.470295
SeqId_8766_29	5	0.000749986	0.00957915	0.937595		SeqId_8766_29	0.0119297	0.0255114	0.640055		SeqId_8766_29	-0.000197385	0.00882898	0.982164		SeqId_8766_29	0.00833669	0.0228353	0.715052		SeqId_8766_29	-7.92469e-05	0.0113655	0.994874
SeqId_8773_172	5	-0.00469653	0.00463687	0.311124		SeqId_8773_172	0.0211218	0.0105246	0.0447618		SeqId_8773_172	-0.00502569	0.00848262	0.553536		SeqId_8773_172	0.0131841	0.0158209	0.404657		SeqId_8773_172	-0.00280915	0.00754855	0.734519
SeqId_8794_13	11	0.0115701	0.00576369	0.044706		SeqId_8794_13	0.0123157	0.00455283	0.00682914		SeqId_8794_13	0.00998284	0.00363096	0.00597109		SeqId_8794_13	0.0125383	0.0119684	0.294814		SeqId_8794_13	0.013413	0.00397829	0.00823663
SeqId_8814_33	4	-0.00159298	0.00305981	0.602635		SeqId_8814_33	-0.00485822	0.00674721	0.471504		SeqId_8814_33	-0.00116546	0.00350155	0.739254		SeqId_8814_33	-0.00829672	0.0145193	0.567709		SeqId_8814_33	-0.00220733	0.00389301	0.183478
SeqId_8842_16	5	0.00235584	0.00323175	0.466022		SeqId_8842_16	0.00229606	0.00470074	0.625234		SeqId_8842_16	0.00266678	0.00308127	0.386775		SeqId_8842_16	0.00486564	0.0106001	0.646222		SeqId_8842_16	0.00243449	0.00317819	0.399746
SeqId_8874_53	3	0.00271563	0.0132066	0.837082		SeqId_8874_53	-0.137492	0.0855757	0.108126		SeqId_8874_53	0.00487582	0.0080029	0.542355		SeqId_8874_53	-0.02057	0.0321883	0.522788		SeqId_8874_53	0.130733	0.0860665	0.370648
SeqId_8885_6	4	0.00893264	0.00536227	0.0957465		SeqId_8885_6	0.0144819	0.0165489	0.381523		SeqId_8885_6	0.0079303	0.00550613	0.149791		SeqId_8885_6	0.0255796	0.0208291	0.219421		SeqId_8885_6	0.00724993	0.00671321	0.393085
SeqId_8900_28	3	-0.00798228	0.00529784	0.131887		SeqId_8900_28	-0.0219663	0.00902713	0.0149591		SeqId_8900_28	-0.00889065	0.00473178	0.0602551		SeqId_8900_28	-0.0343417	0.0164613	0.0369599		SeqId_8900_28	-0.00982503	0.00639605	0.367377
SeqId_8923_94	7	-0.000585877	0.00761875	0.938704		SeqId_8923_94	-0.0228959	0.012673	0.0708151		SeqId_8923_94	-0.00120076	0.00696103	0.863046		SeqId_8923_94	-0.00763835	0.0184593	0.679026		SeqId_8923_94	-0.000433349	0.00759454	0.956707
SeqId_8956_96	4	-0.00276334	0.0204805	0.892671		SeqId_8956_96	0.0460241	0.0225465	0.0412211		SeqId_8956_96	0.0112877	0.00540138	0.0366377		SeqId_8956_96	0.0675765	0.020135	0.000790316		SeqId_8956_96	0.00787795	0.0222678	0.757317
SeqId_8958_51	4	0.00591146	0.00444004	0.183058		SeqId_8958_51	0.00615916	0.0112057	0.582561		SeqId_8958_51	0.00498954	0.004852	0.303787		SeqId_8958_51	0.0117389	0.0189127	0.534804		SeqId_8958_51	0.00547536	0.00513501	0.0902521
SeqId_8960_3	4	0.0075415	0.0026407	0.00429183		SeqId_8960_3	0.00771773	0.00391042	0.0484233		SeqId_8960_3	0.00799159	0.00175297	5.14244e-06		SeqId_8960_3	0.0244457	0.00585465	2.97412e-05		SeqId_8960_3	0.00777451	0.00281214	0.10972
SeqId_8973_23	3	-0.000365781	0.00244419	0.881038		SeqId_8973_23	-0.00256154	0.00764914	0.737716		SeqId_8973_23	-0.000767869	0.00246651	0.755559		SeqId_8973_23	-0.00298677	0.00826339	0.717766		SeqId_8973_23	-0.000136563	0.00348899	0.712234
SeqId_8974_172	5	-0.00193768	0.0041551	0.640973		SeqId_8974_172	-0.00834929	0.0143098	0.559579		SeqId_8974_172	-0.00170801	0.00352815	0.628309		SeqId_8974_172	-0.0102784	0.0165596	0.534804		SeqId_8974_172	-0.00459295	0.00484262	0.152082
SeqId_9002_36	7	0.00106881	0.00585291	0.855102		SeqId_9002_36	0.0164817	0.0118793	0.165309		SeqId_9002_36	0.00313083	0.00484844	0.518448		SeqId_9002_36	-0.00202178	0.021662	0.925639		SeqId_9002_36	-0.00195694	0.0120895	0.877745
SeqId_9005_16	3	0.00544757	0.00518913	0.293808		SeqId_9005_16	0.00644449	0.0138368	0.641394		SeqId_9005_16	0.00494098	0.00444545	0.266367		SeqId_9005_16	0.0132214	0.0139173	0.342112		SeqId_9005_16	0.0103808	0.0218416	0.717548
SeqId_9017_58	7	-0.0103545	0.00559721	0.0643228		SeqId_9017_58	-0.00305552	0.00744887	0.68166		SeqId_9017_58	-0.00155197	0.00495348	0.754047		SeqId_9017_58	0.000778533	0.00882338	0.92969		SeqId_9017_58	-0.0309262	0.0148169	0.0912212
SeqId_9018_38	3	-0.0066195	0.00779453	0.395743		SeqId_9018_38	-0.0299186	0.0241089	0.214614		SeqId_9018_38	-0.00854589	0.00546595	0.117941		SeqId_9018_38	-0.0101759	0.0245917	0.679026		SeqId_9018_38	-0.00958893	0.00548664	0.194447
SeqId_9021_1	4	0.00470985	0.00604989	0.436274		SeqId_9021_1	-0.00202315	0.00991781	0.83836		SeqId_9021_1	0.00433	0.00465	0.35176		SeqId_9021_1	0.00150044	0.0122179	0.90226		SeqId_9021_1	0.00662806	0.00557626	0.356592
SeqId_9076_25	5	-0.00577234	0.00535072	0.280678		SeqId_9076_25	-0.00261724	0.00948998	0.782709		SeqId_9076_25	-0.0032738	0.00477777	0.493208		SeqId_9076_25	-0.0119597	0.0104647	0.253098		SeqId_9076_25	0.00132254	0.00449704	0.787863
SeqId_9077_10	5	0.00294803	0.00363747	0.417675		SeqId_9077_10	0.00311521	0.0111584	0.780106		SeqId_9077_10	0.00301134	0.00359204	0.401841		SeqId_9077_10	0.0135127	0.0149166	0.364998		SeqId_9077_10	0.000732762	0.00462949	0.860632
SeqId_9177_6	7	0.00110999	0.0025935	0.668661		SeqId_9177_6	-0.00130535	0.00427941	0.760343		SeqId_9177_6	0.0014108	0.00260628	0.588295		SeqId_9177_6	-0.00138235	0.0113353	0.902938		SeqId_9177_6	0.0014724	0.00268185	0.605996
SeqId_9183_7	3	0.00170696	0.00277618	0.538647		SeqId_9183_7	0.000885215	0.00494935	0.858052		SeqId_9183_7	0.00201031	0.00263889	0.446178		SeqId_9183_7	0.000849121	0.00873382	0.92255		SeqId_9183_7	0.00326873	0.00300636	0.281712
SeqId_9211_19	5	-0.00830749	0.00324801	0.0105363		SeqId_9211_19	-0.00657349	0.00952235	0.489991		SeqId_9211_19	-0.00620041	0.00322859	0.0547986		SeqId_9211_19	-0.0180997	0.0106469	0.0891309		SeqId_9211_19	-0.0116986	0.0220604	0.632649
SeqId_9216_100	5	0.00202207	0.00788718	0.797662		SeqId_9216_100	0.00167393	0.00643735	0.794837		SeqId_9216_100	0.00121844	0.0034486	0.723853		SeqId_9216_100	0.0141227	0.00977723	0.148614		SeqId_9216_100	0.00298008	0.00444032	0.550184
SeqId_9231_23	4	0.00221847	0.00483157	0.646118		SeqId_9231_23	0.00514819	0.00769885	0.503689		SeqId_9231_23	0.00234875	0.00358177	0.511985		SeqId_9231_23	0.0121995	0.0135313	0.367283		SeqId_9231_23	0.00284989	0.00389911	0.48724
SeqId_9244_27	3	-0.00419419	0.00452158	0.353617		SeqId_9244_27	-0.0152233	0.00649031	0.0189995		SeqId_9244_27	-0.00426461	0.00343394	0.214273		SeqId_9244_27	-0.018966	0.0107355	0.0772841		SeqId_9244_27	-0.00364446	0.0034515	0.454051
SeqId_9251_28	3	-0.000337506	0.00202063	0.867346		SeqId_9251_28	-0.000180515	0.00233149	0.938286		SeqId_9251_28	-4.28333e-05	0.00204464	0.983286		SeqId_9251_28	0.00365101	0.00683091	0.593008		SeqId_9251_28	-0.000257536	0.00277422	0.880322
SeqId_9253_52	4	0.00532376	0.0151756	0.725731		SeqId_9253_52	-0.0177318	0.0161269	0.271543		SeqId_9253_52	0.00254215	0.00237002	0.283438		SeqId_9253_52	-0.00441399	0.00700482	0.528605		SeqId_9253_52	-0.0117512	0.00724152	0.246114
SeqId_9256_78	6	-0.00427678	0.00709477	0.546637		SeqId_9256_78	-0.0157076	0.00758765	0.0384377		SeqId_9256_78	-0.00589963	0.00447164	0.187055		SeqId_9256_78	-0.0292796	0.0152373	0.0546601		SeqId_9256_78	-0.00649639	0.00451552	0.154959
SeqId_9266_1	8	-0.00179286	0.00460039	0.696744		SeqId_9266_1	-0.00368499	0.00467571	0.43063		SeqId_9266_1	-0.00228055	0.00279537	0.414596		SeqId_9266_1	0.00438008	0.0116802	0.70766		SeqId_9266_1	-0.00242143	0.00316338	0.394885
SeqId_9278_9	6	-0.00592095	0.0120802	0.624037		SeqId_9278_9	0.0911028	0.190853	0.633115		SeqId_9278_9	0.0364132	0.0365599	0.319256		SeqId_9278_9	0.298418	0.0375631	1.95063e-15		SeqId_9278_9	-0.0170652	0.0388424	0.683104
SeqId_9282_12	8	0.000363223	0.00452586	0.936035		SeqId_9282_12	-0.00475733	0.00585848	0.416768		SeqId_9282_12	-0.000427431	0.00292392	0.883776		SeqId_9282_12	-0.00238705	0.0111396	0.830324		SeqId_9282_12	-0.00155629	0.00285614	0.586821
SeqId_9288_7	3	0.00235093	0.00325613	0.470293		SeqId_9288_7	-0.000764717	0.00735794	0.917224		SeqId_9288_7	0.00190208	0.00317437	0.549039		SeqId_9288_7	0.00508113	0.00951083	0.593171		SeqId_9288_7	0.00222783	0.0047385	0.720214
SeqId_9294_45	3	-0.00933196	0.00459157	0.0421119		SeqId_9294_45	-0.00749913	0.0091299	0.411429		SeqId_9294_45	-0.00854552	0.00430908	0.0473515		SeqId_9294_45	-0.031638	0.0145433	0.0295973		SeqId_9294_45	-0.00794483	0.00437741	0.283118
SeqId_9313_27	5	-0.00252738	0.00223912	0.259008		SeqId_9313_27	-0.00351803	0.00398579	0.377429		SeqId_9313_27	-0.00245238	0.00246329	0.319459		SeqId_9313_27	-0.00876177	0.00759353	0.248563		SeqId_9313_27	-0.00166838	0.00277452	0.590027
SeqId_9314_9	6	-0.003478	0.00283399	0.21973		SeqId_9314_9	-0.0162126	0.0105706	0.125093		SeqId_9314_9	-0.00370165	0.00253961	0.14496		SeqId_9314_9	-0.0104424	0.00962655	0.278034		SeqId_9314_9	-0.00610664	0.00580804	0.352392
SeqId_9316_67	5	-0.0037711	0.00382119	0.323695		SeqId_9316_67	-0.00731266	0.00386333	0.0583793		SeqId_9316_67	-0.00410153	0.00270349	0.129236		SeqId_9316_67	-0.0172683	0.00839762	0.0397499		SeqId_9316_67	-0.00386284	0.00327861	0.323668
SeqId_9335_28	7	0.0161745	0.00608448	0.00785308		SeqId_9335_28	0.011829	0.022406	0.597543		SeqId_9335_28	0.0178069	0.00544577	0.00107602		SeqId_9335_28	0.0157205	0.0202904	0.438473		SeqId_9335_28	0.0183349	0.0126267	0.206199
SeqId_9337_43	4	-0.00466446	0.0119887	0.697222		SeqId_9337_43	-0.0220963	0.0544517	0.684892		SeqId_9337_43	-0.00513022	0.011694	0.660875		SeqId_9337_43	-0.0227677	0.0276198	0.409755		SeqId_9337_43	-0.00668469	0.012587	0.648441
SeqId_9341_1	6	0.00242688	0.00882523	0.783321		SeqId_9341_1	0.0268016	0.0113007	0.017708		SeqId_9341_1	0.00479989	0.00566142	0.396536		SeqId_9341_1	0.0342759	0.0163819	0.036411		SeqId_9341_1	0.0306524	0.0339855	0.418096
SeqId_9348_1	5	-0.00220185	0.00330428	0.505179		SeqId_9348_1	-0.00264624	0.011108	0.811705		SeqId_9348_1	0.00110787	0.00336669	0.742104		SeqId_9348_1	0.00497671	0.017142	0.771569		SeqId_9348_1	-0.0076545	0.0106297	0.523495
SeqId_9350_3	3	-0.0052142	0.0211546	0.80531		SeqId_9350_3	0.258797	0.106458	0.0150583		SeqId_9350_3	-0.00237615	0.00957248	0.803959		SeqId_9350_3	0.0665904	0.0443936	0.133614		SeqId_9350_3	0.00303866	0.0107985	0.825372
SeqId_9360_33	3	-0.000568445	0.0167915	0.972994		SeqId_9360_33	-0.151333	0.155595	0.330748		SeqId_9360_33	-0.00263736	0.0121743	0.828495		SeqId_9360_33	-0.0836299	0.0582064	0.15078		SeqId_9360_33	-0.380032	0.298453	0.42382
SeqId_9369_174	3	0.00405396	0.0083173	0.625966		SeqId_9369_174	0.0152452	0.0154518	0.323823		SeqId_9369_174	0.0055127	0.00652419	0.398131		SeqId_9369_174	0.0273698	0.0236375	0.246907		SeqId_9369_174	0.00466773	0.00661038	0.182827
SeqId_9370_69	5	0.0015352	0.00357426	0.667549		SeqId_9370_69	0.00781874	0.00727206	0.282296		SeqId_9370_69	0.000835339	0.0029995	0.780634		SeqId_9370_69	0.0073599	0.0115342	0.523412		SeqId_9370_69	0.000396204	0.00329224	0.911817
SeqId_9385_4	3	-0.0156324	0.0176815	0.376634		SeqId_9385_4	0.0152174	0.0237696	0.52204		SeqId_9385_4	-0.00690231	0.00502344	0.169435		SeqId_9385_4	0.00293197	0.0175918	0.867632		SeqId_9385_4	-0.00899403	0.0141029	0.638584
SeqId_9394_19	7	0.00492037	0.00384552	0.200719		SeqId_9394_19	0.0121192	0.00899785	0.178012		SeqId_9394_19	0.00551605	0.00327135	0.0917629		SeqId_9394_19	0.0147142	0.0196582	0.454157		SeqId_9394_19	0.00586354	0.00375301	0.178963
SeqId_9409_11	7	-0.00341886	0.00329755	0.299835		SeqId_9409_11	-0.0046735	0.0123726	0.705631		SeqId_9409_11	-0.0029811	0.00301319	0.322492		SeqId_9409_11	0.00279048	0.0178591	0.875836		SeqId_9409_11	-0.00478906	0.00672	0.507925
SeqId_9416_77	3	0.00727895	0.0169606	0.667801		SeqId_9416_77	-0.129971	0.0483162	0.00714478		SeqId_9416_77	0.0030865	0.00792163	0.69681		SeqId_9416_77	-0.046876	0.0329033	0.154256		SeqId_9416_77	-0.00157672	0.0092961	0.89304
SeqId_9449_150	5	0.00788699	0.00351615	0.0248919		SeqId_9449_150	0.00637535	0.00469012	0.174047		SeqId_9449_150	0.00776844	0.00340934	0.0226925		SeqId_9449_150	0.0211257	0.0105628	0.0455003		SeqId_9449_150	0.00716874	0.00437994	0.0306526
SeqId_9459_7	6	0.00187874	0.00454546	0.679371		SeqId_9459_7	-0.000995206	0.00878472	0.909802		SeqId_9459_7	0.000156292	0.00412282	0.96976		SeqId_9459_7	0.00161518	0.0138444	0.907124		SeqId_9459_7	0.0446645	0.0251367	0.150233
SeqId_9468_8	3	0.00576085	0.0125099	0.645155		SeqId_9468_8	-0.0116251	0.0786992	0.882567		SeqId_9468_8	0.00663469	0.011243	0.555113		SeqId_9468_8	-0.00651357	0.0484899	0.893143		SeqId_9468_8	0.00847568	0.0117894	0.43354
SeqId_9470_15	4	0.00837251	0.00795461	0.292554		SeqId_9470_15	0.0137923	0.0245332	0.573988		SeqId_9470_15	0.00953015	0.00770468	0.216113		SeqId_9470_15	0.016147	0.0329812	0.624429		SeqId_9470_15	0.0150544	0.0230476	0.437528
SeqId_9482_110	4	-0.00237416	0.0124339	0.84857		SeqId_9482_110	-0.0168422	0.0125281	0.178833		SeqId_9482_110	-0.00558486	0.00702102	0.426353		SeqId_9482_110	-0.0394167	0.0182928	0.0311805		SeqId_9482_110	-0.00517148	0.00905989	0.625714
SeqId_9484_75	6	-0.00302912	0.00851414	0.722008		SeqId_9484_75	-0.0196665	0.00833697	0.0183268		SeqId_9484_75	-0.00487462	0.00544452	0.370613		SeqId_9484_75	-0.0270768	0.0165311	0.101436		SeqId_9484_75	-0.00249931	0.00670639	0.728296
SeqId_9595_11	5	-0.00969684	0.00769844	0.207819		SeqId_9595_11	-0.0140702	0.00693551	0.0424868		SeqId_9595_11	-0.0098966	0.00396096	0.0124707		SeqId_9595_11	-0.0338181	0.0123625	0.00622785		SeqId_9595_11	-0.00734105	0.0043279	0.0915309
SeqId_9713_67	4	0.00834708	0.00554142	0.131988		SeqId_9713_67	0.0418591	0.0116052	0.000309856		SeqId_9713_67	0.00529716	0.0107867	0.623367		SeqId_9713_67	0.0371454	0.0197001	0.0593567		SeqId_9713_67	0.0449007	0.0230027	0.190198
SeqId_9715_15	3	-0.00141495	0.00737662	0.847887		SeqId_9715_15	0.0391122	0.0185105	0.0346028		SeqId_9715_15	-0.00198457	0.00684919	0.772005		SeqId_9715_15	0.0239605	0.0293394	0.414119		SeqId_9715_15	-0.000538794	0.0158295	0.978339
SeqId_9748_31	10	0.00159992	0.00314402	0.610837		SeqId_9748_31	-0.000708999	0.00454509	0.876039		SeqId_9748_31	0.00333727	0.00334365	0.318234		SeqId_9748_31	-0.00813542	0.0131276	0.535443		SeqId_9748_31	0.021059	0.0183841	0.28511
SeqId_9754_33	11	0.0018806	0.00402537	0.640365		SeqId_9754_33	0.00131171	0.00323024	0.68469		SeqId_9754_33	0.00164606	0.00213043	0.439733		SeqId_9754_33	-0.0116662	0.00979383	0.233584		SeqId_9754_33	0.00291376	0.00231565	0.164455
SeqId_9769_48	7	-0.0100266	0.00707979	0.15671		SeqId_9769_48	0.000287421	0.0188823	0.987855		SeqId_9769_48	-0.0104512	0.0053837	0.0522248		SeqId_9769_48	-0.0134816	0.0249205	0.588519		SeqId_9769_48	-0.0102781	0.0123086	0.441759
SeqId_9793_145	5	-0.00994513	0.00496671	0.0452464		SeqId_9793_145	-0.0236102	0.0184527	0.200723		SeqId_9793_145	-0.0075756	0.00663889	0.253831		SeqId_9793_145	-0.0296444	0.0241138	0.218938		SeqId_9793_145	-0.00984177	0.00732413	0.271624
SeqId_9796_4	5	0.00220114	0.00821833	0.788828		SeqId_9796_4	0.00816911	0.020861	0.695356		SeqId_9796_4	0.00244339	0.00797669	0.759364		SeqId_9796_4	-0.00338727	0.0327436	0.917607		SeqId_9796_4	-0.000716243	0.0336075	0.984335
SeqId_9839_148	4	-0.00454507	0.0107001	0.671004		SeqId_9839_148	-0.0486748	0.0133613	0.000269526		SeqId_9839_148	-0.00632107	0.00373984	0.0909904		SeqId_9839_148	-0.0606566	0.0151273	6.07815e-05		SeqId_9839_148	-0.0296509	0.00517194	0.0180133
SeqId_9843_5	3	0.0232307	0.0162729	0.153416		SeqId_9843_5	-0.105036	0.0639271	0.100372		SeqId_9843_5	0.0202167	0.00987529	0.0406386		SeqId_9843_5	-0.00383275	0.0438029	0.930274		SeqId_9843_5	0.0221697	0.0224952	0.504639
SeqId_9849_13	4	0.00273903	0.00751436	0.71548		SeqId_9849_13	0.00671221	0.0194799	0.730417		SeqId_9849_13	0.00328596	0.00739182	0.656652		SeqId_9849_13	0.0364306	0.0295383	0.217451		SeqId_9849_13	0.0226635	0.025882	0.473566
SeqId_9906_21	6	-0.00548571	0.00265007	0.0384501		SeqId_9906_21	-0.00303873	0.00364489	0.404452		SeqId_9906_21	-0.00504931	0.00264821	0.0565612		SeqId_9906_21	-0.0172128	0.00891935	0.0536286		SeqId_9906_21	-0.00721273	0.0032808	0.0604219
SeqId_9940_35	5	0.00119662	0.00747392	0.872798		SeqId_9940_35	0.0171344	0.0123194	0.164273		SeqId_9940_35	0.00102388	0.00479422	0.830886		SeqId_9940_35	0.0149833	0.0198616	0.450617		SeqId_9940_35	0.00480457	0.00746468	0.565629
SeqId_9950_229	4	-0.0134927	0.0171258	0.430779		SeqId_9950_229	0.0316191	0.0369823	0.392563		SeqId_9950_229	-0.0109801	0.00913426	0.229335		SeqId_9950_229	0.00820508	0.0351646	0.815503		SeqId_9950_229	-0.0167833	0.0322573	0.654723
SeqId_9986_14	4	0.00739805	0.00926362	0.424515		SeqId_9986_14	0.0196485	0.026571	0.45962		SeqId_9986_14	0.00904971	0.00852702	0.288555		SeqId_9986_14	0.0183287	0.0405851	0.651548		SeqId_9986_14	0.018295	0.034431	0.648284

## Sheet: Table S1
Causal effect estimates across 500 replicates
\theta	\rho
cisMR-cML-BIC
0	0.2	-0.00809966	0.0213474	-0.0352	-0.00108967	0.0258948	0.0250973	-0.019809	-0.00443389	0.0116512	0.0161238	-0.0201354	0.0255316	-0.00162087	-0.0133245	0.0112378	0.00917164	-0.00455608	-0.00840273	-0.00618892	-0.0183207	-0.0240981	0.00951618	0.00882745	-0.00345938	0.00528248	-0.00840143	-0.0116039	0.018108	-0.0248341	-0.0183622	0.0116846	0.0418998	-0.02642	-0.00554233	-0.00058114	-0.00278762	-0.0043795	-0.0109923	0.0292353	0.0311423	-0.0198371	-0.0202533	0.018543	-0.00370396	0.014107	-0.0201355	-0.00482105	-0.0112961
0	0.6	-0.0208193	0.0051431	-0.0353818	-0.00671452	0.0300316	-0.00498154	-0.0171527	-0.000318069	0.00807796	0.00192096	-0.0151736	0.0283662	0.00233995	-0.018588	0.0140614	-0.00629336	-0.00545584	-0.00917977	-0.0070567	-0.017837	-0.0266378	0.0150739	0.0083611	-0.0108981	0.0131778	-0.0127383	-0.0120368	0.00528302	-0.0225156	0.0167032	0.00995887	0.0431896	-0.0194323	-0.0166845	0.0220258	-0.00907877	-0.0219318	0.00313965	0.0108717	0.0213303	-0.0211481	-0.0189089	0.0162521	-0.00635473	0.0179843	-0.00952001	0.00538158	-0.0181608
0	0.8	-0.0186871	-0.0432567	-0.034113	0.0178121	0.0182616	-0.0211341	-0.0069203	-0.00574484	-0.0122755	-0.010064	-0.00259695	0.00174867	0.0189927	-0.00822006	0.015885	0.0125318	-0.00181062	-0.0325502	0.00528242	0.00358988	-0.0262959	-0.0047753	-0.0329657	-0.009618	0.0341082	-0.0227161	-0.0139221	0.000218746	-0.00510636	-0.00818153	-0.0153756	0.0253478	0.000475413	-0.0226107	0.0183555	-0.0161524	0.00361367	-0.00571592	-0.00681793	-0.011843	-0.0285526	0.0104907	0.0113151	-0.0110002	0.0145743	-0.016164	-0.00605662	-0.00498791
0.2	0.2	0.203424	0.223529	0.169466	0.212974	0.218077	0.231343	0.17883	0.183594	0.212945	0.219553	0.17368	0.234931	0.205546	0.17099	0.217321	0.215152	0.206583	0.186214	0.198626	0.188035	0.177983	0.212326	0.213642	0.186223	0.209322	0.19263	0.184479	0.208369	0.162921	0.223262	0.223642	0.242246	0.160332	0.205597	0.220918	0.193954	0.198506	0.191709	0.222458	0.226755	0.169805	0.183889	0.211554	0.183979	0.222921	0.189968	0.193798	0.177503
0.2	0.6	0.179423	0.209677	0.172291	0.211651	0.215378	0.204333	0.180841	0.182512	0.216086	0.210341	0.179273	0.233637	0.207446	0.172979	0.223657	0.192113	0.198786	0.188382	0.190041	0.188513	0.178145	0.221332	0.212213	0.174521	0.211116	0.188478	0.187686	0.204473	0.165632	0.225395	0.220212	0.243007	0.164848	0.192259	0.240597	0.180679	0.179084	0.205308	0.200067	0.217486	0.170306	0.190804	0.207476	0.182482	0.227321	0.205843	0.202786	0.169501
0.2	0.8	0.172922	0.163192	0.163276	0.2173	0.238225	0.180798	0.183891	0.211139	0.191751	0.19287	0.192361	0.2119	0.224102	0.183471	0.22029	0.218504	0.197031	0.162422	0.202037	0.21365	0.16969	0.202229	0.17576	0.205323	0.217839	0.189679	0.18365	0.182772	0.206539	0.203776	0.181425	0.209498	0.205091	0.173759	0.230784	0.179794	0.202626	0.197316	0.18797	0.195751	0.176736	0.220485	0.214974	0.174175	0.210638	0.185304	0.196482	0.204544
cisMR-cML
0	0.2	-0.00204019	0.0264844	-0.0339286	-0.000927964	0.0223437	0.0353634	-0.0218512	-0.00138214	0.0207273	0.0133229	-0.0220909	0.0208243	-0.00220279	-0.0158591	0.00585247	0.0201939	-0.00129969	-0.00872762	-0.0079237	-0.0194057	-0.0226783	0.00291127	0.0154207	-0.00222108	0.00354915	-0.0138384	-0.0104576	0.0138517	-0.0281925	-0.012337	0.0151184	0.0374259	-0.0223436	-0.00830379	-0.00365954	-0.00121552	-0.00757132	-0.00890178	0.0180139	0.0303717	-0.0171455	-0.0304941	0.0204087	-0.00038499	0.0118839	-0.0195449	-0.00567762	-0.0091486
0	0.6	-0.0230641	0.0255597	-0.034236	-0.00840791	0.0272471	0.0263456	-0.0146958	0.000650402	0.031305	0.00701126	-0.0089149	0.0262794	-6.9578e-05	-0.020179	0.0146706	0.00646789	-0.00467971	-0.0177059	-0.00682207	-0.0177362	-0.0297384	0.0096383	0.0106725	-0.0102515	0.0113901	-0.0140566	-0.0110416	0.00172216	-0.0198105	0.0155716	0.0140215	0.0391427	-0.0157772	-0.0162443	0.0138045	-0.00311438	-0.0256457	0.0061265	0.00819673	0.0258847	-0.0201801	-0.0286463	0.0182386	-0.0138186	0.0167517	-0.0161816	0.000853997	-0.0157215
0	0.8	-0.0168114	-0.0287521	-0.0380194	0.0196566	0.0321561	-0.021357	-0.00705441	-0.0116076	-0.0172061	-0.0119586	-0.00757327	0.0147038	0.0339538	-0.00383559	0.0113602	0.0169046	0.000222469	-0.0300838	0.00631941	-0.0246193	-0.0373187	0.0131024	-0.0344197	-0.00993383	0.0295878	0.0111754	-0.0114533	0.00121619	0.0372032	0.00311394	-0.00241078	0.0227761	-0.00462999	-0.0247198	0.0146212	-0.00345844	-0.00205764	-0.021705	-0.00689985	-0.0131489	-0.0334492	0.00521714	0.0214168	-0.011667	0.0134574	-0.00344607	-0.0101317	-0.00146132
0.2	0.2	0.213356	0.235366	0.168194	0.214005	0.215371	0.240719	0.184421	0.186615	0.216153	0.215475	0.177139	0.230818	0.205084	0.168084	0.214336	0.220062	0.206406	0.185222	0.196554	0.191238	0.178799	0.214818	0.222504	0.184718	0.211674	0.191214	0.183652	0.207956	0.160069	0.215193	0.228078	0.241191	0.167189	0.213047	0.21222	0.193795	0.1907	0.194937	0.21757	0.228443	0.174572	0.178455	0.21518	0.177977	0.221196	0.192802	0.192355	0.178971
0.2	0.6	0.192834	0.228767	0.173767	0.211257	0.213562	0.220597	0.178242	0.185472	0.233734	0.214302	0.184932	0.222815	0.208504	0.169461	0.221149	0.184849	0.200843	0.1757	0.187007	0.189532	0.180191	0.230716	0.229887	0.175403	0.210851	0.199306	0.188987	0.207369	0.167693	0.228196	0.225708	0.245156	0.171272	0.203378	0.239155	0.182754	0.178093	0.210244	0.200845	0.216332	0.171952	0.184036	0.208646	0.174119	0.229078	0.199299	0.200013	0.173663
0.2	0.8	0.172949	0.175207	0.163915	0.207788	0.238672	0.179159	0.182569	0.199561	0.186399	0.194365	0.179808	0.217335	0.227778	0.184068	0.220185	0.225796	0.196915	0.158649	0.198142	0.206842	0.163574	0.234613	0.178828	0.206953	0.216323	0.208238	0.179692	0.183395	0.22692	0.216355	0.185979	0.217836	0.211226	0.169975	0.229232	0.176289	0.203413	0.161739	0.183275	0.194147	0.175069	0.229818	0.244065	0.170966	0.208103	0.198583	0.188001	0.206727
cML-IND
0	0.2	0.00758329	-0.0265281	0.0314362	0.0318469	-0.0233073	-0.00777553	-0.0160694	0.0617501	0.00957854	-0.0194298	-0.0450478	0.00277028	-0.000752478	0.0347223	-0.048765	0.0134794	-0.0111289	-0.0445176	0.0313925	-0.028273	-0.0210252	0.0276837	-0.0326303	0.00914073	0.0383314	0.0101899	-0.0236427	-0.0481051	-0.114194	0.0132586	0.00495756	-0.0115101	-0.00994294	-0.0242893	0.0262229	0.0288618	0.0103547	-0.00601013	-0.0590903	-0.0272658	-0.0280902	0.0470083	0.002182	-0.00653801	0.00594823	-0.0151135	-0.0523847	0.00955177
0.2	0.2	0.193305	0.174554	0.254331	0.231815	0.184204	0.184444	0.191985	0.263721	0.200744	0.178562	0.127641	0.216156	0.220605	0.221153	0.141747	0.226926	0.166203	0.145561	0.228535	0.173079	0.174568	0.224479	0.17329	0.208319	0.220552	0.2163	0.174078	0.181574	0.109448	0.222274	0.195272	0.185543	0.189993	0.187212	0.250391	0.198288	0.250622	0.17704	0.118468	0.178047	0.163674	0.256482	0.19819	0.186214	0.205853	0.191098	0.123158	0.201723
Gegger
0	0.2	0.000661484	0.0424343	-0.0185835	-0.0116703	0.0202208	0.00497718	-0.0168028	-0.00886544	0.0300097	0.000416498	-0.0390903	0.0220936	-0.0174699	-0.0278397	-0.0093627	0.0130862	0.0082522	-0.00434147	0.00266819	-0.0448358	-0.0214358	0.00118068	0.0234415	-0.0161046	-0.0160261	-0.0363957	-0.00653501	0.0353116	-0.0027873	-0.04046	-0.0174167	0.0551742	-0.0382767	0.0201658	-0.0465993	0.0296538	-0.00225442	-0.0269046	0.0182142	0.0279505	-0.0246958	-0.0245655	-0.0354484	-0.0478768	0.0398179	-0.0454727	-0.0263003	0.0362853
0	0.6	-0.0307093	0.00986811	0.00659704	-0.00648494	0.0213426	0.0352602	-0.00890247	-0.00691841	0.018779	-0.00122268	-0.0507033	0.0210591	0.0075585	-0.0303073	0.00457002	0.00416888	-0.0130785	-0.043567	-0.0201269	-0.0102746	-0.0407989	-0.0158563	0.00975602	-0.0127014	0.0222802	-0.0207595	-0.0185733	0.00524399	-0.0497961	0.0368842	-0.00926576	0.0181265	-0.0111122	0.0245261	-0.0219142	-0.0336723	-0.0126543	-0.0118991	0.00704358	0.0494436	-0.029908	-0.00332294	-0.00872806	-0.00449825	0.0386243	-0.0500727	-0.0219485	-0.0284555
0	0.8	-0.0386071	-0.198626	-0.0342466	-0.00842569	0.019466	-0.0340682	-0.0362928	-0.0520314	-0.025951	-0.0229492	0.00497083	0.025389	0.0824569	-0.0588695	0.00411499	0.0180212	0.0431252	-0.0311655	-0.0779507	-0.0530977	-0.0372668	0.0213425	-0.00491078	-0.0204855	0.0246658	-0.00592176	-0.0132663	-0.00438179	-0.0166238	0.0275733	-0.00926087	0.00980147	-0.00207316	-0.0299146	0.0315258	-0.00777654	-0.0249114	-0.0592167	-0.00506598	-0.00207953	-0.0156675	0.00358439	0.00500818	-0.0164726	0.00342573	-0.0133717	-0.0198936	0.0023765
0.2	0.2	0.202039	0.242574	0.192622	0.212504	0.218505	0.194049	0.180949	0.173903	0.215189	0.21224	0.147538	0.240602	0.165229	0.157425	0.200685	0.232465	0.213258	0.188645	0.224283	0.17638	0.168042	0.201386	0.229695	0.180039	0.204732	0.143244	0.227323	0.214594	0.198655	0.170721	0.225206	0.24056	0.158106	0.231044	0.163578	0.223832	0.204684	0.154665	0.193513	0.221784	0.156368	0.168422	0.169399	0.134513	0.250577	0.147387	0.158577	0.224224
0.2	0.6	0.162769	0.205619	0.205954	0.216777	0.209086	0.226317	0.186214	0.178503	0.220002	0.210745	0.142683	0.218748	0.197787	0.151157	0.212922	0.183135	0.181467	0.14579	0.195812	0.19084	0.152051	0.185566	0.214344	0.167322	0.218738	0.169913	0.167673	0.191772	0.137757	0.252615	0.202317	0.222567	0.178079	0.229501	0.181635	0.169863	0.189006	0.180889	0.188995	0.211349	0.16324	0.199992	0.181128	0.185853	0.252442	0.148626	0.17251	0.151481
0.2	0.8	0.164959	0.0476813	0.16007	0.118779	0.213353	0.150753	0.1455	0.128013	0.182692	0.182081	0.205666	0.201257	0.271258	0.146465	0.193801	0.232842	0.257323	0.162069	0.0927542	0.145812	0.144529	0.228045	0.199661	0.191413	0.209495	0.181485	0.189504	0.177873	0.199873	0.222991	0.186569	0.202703	0.195409	0.156549	0.23901	0.153867	0.175497	0.131509	0.202284	0.203659	0.184063	0.210042	0.202195	0.155267	0.201649	0.184003	0.161032	0.190223
Egger-IND
0	0.2	-0.119202	-0.0792423	-0.459086	0.0290635	-0.0138361	0.0780764	0.000860976	-0.0486747	0.085677	-0.0350176	-0.0306954	-0.0558936	-0.0481218	0.0827051	-0.0690793	-0.0526417	0.272466	-0.16885	0.0225023	-0.137713	0.0209701	0.0306992	-0.0231808	-0.0255816	-0.0455824	0.00821804	0.00018447	-0.0495881	-0.0771585	0.0112871	0.0576508	0.0121312	-0.159499	-0.122821	-0.0215551	0.0629007	0.0443754	0.0335111	-0.133154	0.0111778	-0.0533762	0.0180221	0.00406169	-0.0189139	-0.0920577	-0.0969805	-0.0916654	0.025629
0.2	0.2	0.0162813	0.193004	0.0144665	0.211082	0.18538	0.249384	0.235956	0.0972781	0.322973	0.179959	0.127106	0.146211	0.0555543	0.267493	0.138681	0.166541	0.520278	0.163641	0.231076	0.0711176	0.218583	0.230229	0.189888	0.190573	0.208901	0.180459	0.210984	0.167701	0.106147	0.272118	0.229303	0.237815	0.0527959	0.102976	0.204846	0.296355	0.320891	0.194051	0.0219545	0.291606	0.103526	0.221055	0.201272	0.180003	0.157937	0.101364	0.18017	0.220457
GIVW
0	0.2	-0.00784974	0.0209976	-0.0347595	-0.00107971	0.0256163	0.0244978	-0.0196765	-0.00438921	0.0113655	0.0159953	-0.0195368	0.0250628	-0.00158886	-0.0131384	0.0110159	0.00900045	-0.00445417	-0.00826275	-0.00613366	-0.0181863	-0.0238157	0.00923483	0.00871388	-0.00342482	0.005217	-0.00811647	-0.0115336	0.0178132	-0.0241593	0.00539591	0.0115229	0.0411154	-0.0260932	-0.00543086	-0.000566394	-0.00271947	-0.00427425	-0.0106671	0.028599	0.0307148	-0.0196838	-0.0197313	0.0181811	-0.00362596	0.0138938	-0.0198584	-0.00475001	-0.0110655
0	0.6	-0.0202746	0.00504608	-0.0349232	-0.00665229	0.0297748	-0.00484535	-0.0170306	-0.000315	0.00786391	0.00190232	-0.0147073	0.0278898	0.0022946	-0.0183209	0.0137787	-0.00618305	-0.00534168	-0.00902277	-0.00699873	-0.0177046	-0.0263325	0.0146222	0.00825422	-0.0107998	0.0130335	-0.0123111	-0.0119614	0.00518017	-0.0218897	0.0124121	0.00982161	0.04241	-0.0191705	-0.0163753	0.0215244	-0.00887499	-0.0214616	0.00304513	0.010609	0.0209825	-0.0209862	-0.0183904	0.0159354	-0.00622013	0.0177215	-0.00936739	0.00530341	-0.0178115
0	0.8	-0.0185094	-0.0425449	-0.0335163	0.017499	0.0176765	-0.0206804	-0.00687216	-0.00553191	-0.0121883	-0.00995679	-0.00258479	0.00172389	0.0185682	-0.00813627	0.0157189	0.012451	-0.0017907	-0.0321104	0.00518619	0.00345346	-0.0256683	-0.00468321	-0.0325062	-0.00953379	0.0338692	-0.0221321	-0.0138167	0.000216677	-0.00496595	-0.00810258	-0.0148919	0.0249177	0.000466281	-0.0222855	0.0179879	-0.015893	0.00354151	-0.00561136	-0.00676315	-0.0117435	-0.028238	0.0101593	0.0111739	-0.0109013	0.0144208	-0.015628	-0.00601436	-0.00488077
0.2	0.2	0.194854	0.219668	0.168058	0.210124	0.216705	0.227047	0.177115	0.182558	0.208919	0.218429	0.169489	0.229364	0.201784	0.169185	0.213628	0.210162	0.201932	0.182317	0.196781	0.186084	0.174842	0.207414	0.209683	0.184333	0.208356	0.186506	0.182599	0.20572	0.160317	0.21743	0.220145	0.238469	0.159078	0.200939	0.214749	0.189753	0.194277	0.185256	0.217264	0.223399	0.168239	0.178418	0.208697	0.17976	0.21979	0.186144	0.190711	0.172841
0.2	0.6	0.172876	0.205572	0.170684	0.208668	0.214066	0.199643	0.179061	0.181581	0.211793	0.208958	0.174737	0.228269	0.203741	0.170871	0.219966	0.187862	0.194559	0.184275	0.188488	0.186549	0.174904	0.216295	0.208287	0.173165	0.210234	0.182532	0.185628	0.201575	0.162842	0.219864	0.216696	0.239309	0.1634	0.188016	0.235157	0.177284	0.175638	0.198403	0.195209	0.21389	0.168671	0.184696	0.204665	0.178276	0.224312	0.201453	0.199574	0.165378
0.2	0.8	0.171198	0.159975	0.160908	0.212264	0.231789	0.176719	0.182486	0.205055	0.188557	0.190633	0.190272	0.21037	0.221203	0.182195	0.217594	0.217113	0.194033	0.159735	0.197947	0.207885	0.164075	0.198115	0.173971	0.202425	0.216613	0.18527	0.181778	0.181837	0.202133	0.202313	0.176657	0.222287	0.201421	0.171465	0.227219	0.176149	0.198534	0.192675	0.186507	0.193599	0.173548	0.215254	0.211069	0.172839	0.209768	0.179503	0.194153	0.20135
IVW-IND
0	0.2	0.00984177	-0.0307134	0.036177	0.0352991	-0.0239601	-0.00596289	-0.00933174	0.0539143	0.0165563	-0.0192354	-0.0458087	-0.00040265	0.00214938	0.0392038	-0.0578019	0.012472	-0.0214462	-0.0470276	0.0333662	-0.0342772	-0.0248863	0.0316806	-0.0335979	0.00633469	0.0420792	0.00860716	-0.0252531	-0.0565784	-0.0997923	0.0100357	0.00622291	-0.0107994	-0.00670254	-0.0215035	0.0234157	0.031447	0.0135704	-0.0108276	-0.0622964	-0.0297743	-0.0265681	0.0480102	0.00177938	-0.0106351	0.00295972	-0.0141299	-0.040503	0.0136761
0	0.6	0.0156676	-0.0325268	-0.0599889	0.0361812	0.037944	-0.0448686	-0.0049899	0.0525604	0.0327114	-0.001079	-0.0125797	0.0117865	-0.00424226	0.0249895	0.0908356	0.0225155	-0.00178328	-0.0469841	0.0275663	-0.0469712	-0.0604137	-0.0206338	-0.032852	-0.0204698	0.0580211	-0.0161099	-0.0415286	0.42493	-0.00713073	-0.0943913	-0.0776598	-0.0393548	0.0373916	-0.0137273	0.0199702	-0.0138588	-0.00261624	0.0167829	-0.0113783	-0.0243766	-0.0251768	0.0166385	0.00350786	0.0198715	0.00639803	-0.0222132	-0.0336531	0.0270491
0	0.8	-0.00215297	-0.0385751	-0.0490298	0.0219474	0.00506741	-0.0735581	0.0261864	0.0361367	0.0100089	0.000358331	-0.007974	0.00675365	-0.00773483	0.0253342	0.044441	0.0228965	0.053222	-0.0351212	0.0140964	0.0305306	-0.0553427	-0.155214	-0.0290315	0.14929	0.0341552	-0.030976	-0.0441663	16.2678	-0.44504	-0.0582575	-0.0363447	-0.0500297	-0.0561068	-0.0248854	-0.601239	-0.0473952	0.54202	0.0449771	0.00417698	-0.0636379	0.0176039	0.0100981	0.00275262	-0.00266507	0.0383007	-0.020872	0.0397237	-0.0480716
0.2	0.2	0.19233	0.170461	0.241239	0.23215	0.181857	0.18628	0.198189	0.245808	0.207571	0.178381	0.126847	0.212409	0.221554	0.221817	0.140166	0.224958	0.14462	0.143407	0.225521	0.166527	0.171462	0.227588	0.174173	0.20412	0.223331	0.21233	0.17275	0.169407	0.113662	0.2187	0.196491	0.181709	0.193902	0.18246	0.242271	0.233649	0.249895	0.170517	0.106175	0.17517	0.162629	0.250309	0.19808	0.182408	0.201139	0.188132	0.122392	0.205036
0.2	0.6	0.203357	0.175449	0.137174	0.264704	0.253828	0.172783	0.184009	0.271685	0.210374	0.195012	0.176945	0.230761	0.1922	0.208403	0.291657	0.225239	0.177678	0.163105	0.223453	0.166159	0.123449	0.169782	0.177229	0.222298	0.237932	0.194275	0.15599	0.533892	0.210819	0.118171	0.137596	0.148803	0.280723	0.188816	0.22146	0.173512	0.1913	0.185929	0.19237	0.184287	0.177792	0.228037	0.204349	0.202992	0.196436	0.176	0.175925	0.212429
0.2	0.8	0.19862	0.174588	0.144123	0.232451	0.226247	0.151514	0.232241	0.259123	0.211556	0.200343	0.185605	0.224781	0.195477	0.203694	0.24496	0.229487	0.242194	0.178673	0.210691	0.252727	0.134195	0.0399891	0.18248	0.40951	0.22502	0.208122	0.143882	4.79198	-0.199334	0.178471	0.173834	0.135474	0.146062	0.177326	-0.327821	0.146088	0.419249	0.289473	0.187126	0.159784	0.228554	0.216147	0.200287	0.215344	0.220015	0.18039	0.261222	0.220395
Legger
0	0.2	-0.012191	0.0368837	-0.0353599	-0.000267335	0.0164252	0.0587804	-0.0209709	-0.00528477	0.0183745	0.036939	-0.00718949	0.0273493	-0.0064093	-0.0132743	0.010476	0.0152064	-0.0168325	-0.0282791	-0.00620282	-0.021157	-0.0249071	0.00510306	0.0124543	-0.00257965	0.0026146	-0.00600657	-0.0112175	0.0283119	-0.0242355	0.00878956	0.0102603	0.0433354	-0.0256927	0.00866937	-0.00103902	0.00382167	0.00209453	-0.011673	0.0284072	0.0476335	-0.0211664	-0.0197685	0.0186392	-0.0257175	0.0125976	-0.0356392	-0.0184445	-0.0016355
0	0.6	-0.0496628	0.0328563	-0.0346454	-0.00500508	0.0158881	0.0641501	-0.0205157	-0.0005507	0.0199883	0.0462738	0.00800218	0.0255575	-0.00350003	-0.0183709	0.0136265	-0.00240202	-0.0280361	-0.0600778	-0.00777195	-0.0229634	-0.0277279	0.00871167	0.0127901	-0.0129471	0.0097566	-0.0122227	-0.0188958	0.0231554	-0.0218453	0.0204778	0.0093447	0.0446161	-0.0180174	0.0151674	0.0193835	-0.0225811	-0.00904117	0.00395465	0.010658	0.0682765	-0.0227261	-0.0188517	0.0168806	-0.0362874	0.0165735	-0.0429058	-0.0187777	-0.0156103
0	0.8	-0.0196279	-0.0476955	-0.0336207	0.0287245	0.0298192	-0.023588	-0.0372109	-0.0528199	-0.0408918	-0.012415	0.0070608	0.125931	0.0919311	-0.0295688	0.0108761	0.0317986	-0.00517913	-0.0279513	-0.0791763	-0.0806454	-0.0815228	0.0309923	-0.0324966	-0.00883471	0.0180986	0.0610498	-0.0187942	0.000628986	0.0167323	0.0567165	0.0173658	0.0215915	-0.0042572	-0.0223388	0.0259939	-0.0205758	-0.0297889	-0.100182	-0.00844943	-0.0206156	-0.0294754	-0.000860129	0.0195523	-0.0187921	0.00853556	-0.0184511	-0.0291599	0.0179383
0.2	0.2	0.197353	0.234962	0.167616	0.210536	0.21286	0.255921	0.175872	0.181906	0.214657	0.231055	0.180022	0.232464	0.194738	0.169171	0.211078	0.211826	0.192648	0.162384	0.197338	0.182411	0.173673	0.208368	0.215066	0.185706	0.206828	0.184624	0.177049	0.202392	0.160271	0.219909	0.216359	0.240602	0.159297	0.213276	0.214204	0.209596	0.199557	0.185614	0.219591	0.227696	0.165948	0.17832	0.208808	0.154692	0.220364	0.164363	0.178427	0.182361
0.2	0.6	0.139861	0.231132	0.170893	0.209802	0.207266	0.253815	0.175561	0.181416	0.221872	0.239458	0.1937	0.225173	0.193315	0.170863	0.216447	0.177018	0.177252	0.12599	0.188833	0.18081	0.173399	0.216619	0.214572	0.168858	0.208237	0.177143	0.163018	0.191484	0.162847	0.225527	0.212265	0.241411	0.164318	0.21958	0.2326	0.173259	0.185873	0.201639	0.191815	0.221325	0.166038	0.183018	0.204938	0.140175	0.224938	0.159841	0.175423	0.161784
0.2	0.8	0.171877	0.193251	0.160855	0.17104	0.217976	0.175182	0.128597	0.102106	0.159552	0.193069	0.213126	0.264118	0.254881	0.14818	0.213405	0.245731	0.190389	0.162342	0.0955734	0.109643	0.0833605	0.231258	0.173988	0.202832	0.208083	0.240253	0.176544	0.182088	0.221044	0.248408	0.203044	0.217944	0.189537	0.171412	0.231975	0.136127	0.172569	0.0774681	0.186633	0.185138	0.172139	0.213088	0.222331	0.153079	0.206219	0.168387	0.139522	0.18277
MR.LDP
0	0.2	-0.01418	-0.0427699	-0.0007034	0.0159383	-0.0011358	-0.0312142	-0.015343	-0.0341299	-0.0156599	-0.0103317	-0.007196	0.0137901	0.0188359	-0.0039002	-0.0013066	0.00614544	0.0008193	-0.0424769	-0.0020275	-0.0263289	-0.0066527	0.0211082	-0.0352601	-0.0010779	0.0259227	0.028044	-0.0197982	-0.0044	0.0121515	0.0159805	-0.0216424	0.0251967	-0.0015967	-0.0132005	0.0113827	0.00918687	-0.00474	-0.0084609	-0.0060957	-0.0182752	-0.0241138	0.00502909	0.00866923	-0.0035185	0.00538547	-0.0091497	-0.0116264	0.0181079
0	0.6	-0.0179819	-0.0411313	-0.0210956	0.0185711	0.017516	-0.0238729	-0.0095992	-0.0179843	-0.0153327	-0.0101594	-0.0030084	0.00634566	0.0203171	-0.0101219	0.0098722	0.00763897	-0.0024625	-0.0377682	0.00333097	-0.0250633	-0.0210476	0.00404607	-0.0355164	-0.006737	0.0300437	0.008269	-0.0170719	-0.0002543	0.012702	0.00114605	-0.0129245	0.0263333	0.00248879	-0.0180466	0.0139638	-0.0064273	-0.0060728	-0.0107707	-0.0066517	-0.0176509	-0.0265772	0.00755399	0.00791943	-0.011031	0.0135023	-0.016377	-0.0120722	0.00530089
0	0.8	-0.018524	-0.0427537	-0.0339946	0.018147	0.018389	-0.0219771	-0.0063492	-0.0051856	-0.0116976	-0.0101924	-0.0026559	0.0004002	0.0177614	-0.0083954	0.0163386	0.0121679	-0.0019049	-0.0325152	0.0063166	-0.0140652	-0.0262559	-0.006838	-0.0331093	-0.0096562	0.0340137	-0.0253178	-0.0138319	0.00033373	0.00381313	-0.0097721	-0.0073328	0.0231641	0.00065566	-0.0216566	0.0181599	-0.016386	0.00114261	-0.0042587	-0.0062016	-0.0115495	-0.0283409	0.00708802	0.0115458	-0.0111232	0.0145601	-0.0155432	-0.0059294	-0.005601
0.2	0.2	0.179672	0.1653	0.196827	0.208234	0.204222	0.167839	0.178193	0.170025	0.189765	0.189396	0.193911	0.211229	0.214315	0.191512	0.202343	0.211573	0.199279	0.152127	0.193801	0.17442	0.200674	0.2233	0.169455	0.213075	0.218018	0.231147	0.178877	0.183584	0.212934	0.219479	0.171601	0.232969	0.205557	0.17111	0.217251	0.214819	0.206386	0.186238	0.19865	0.188098	0.177994	0.211946	0.213466	0.186143	0.209349	0.188282	0.184517	0.208384
0.2	0.6	0.172762	0.165608	0.176065	0.213854	0.233397	0.178158	0.180893	0.195053	0.188995	0.191445	0.194284	0.212007	0.222458	0.184661	0.215815	0.214449	0.196006	0.155721	0.198995	0.1795	0.178608	0.208629	0.172332	0.211777	0.21518	0.203312	0.181002	0.182471	0.215935	0.209909	0.179982	0.228012	0.207513	0.173538	0.223509	0.191982	0.198226	0.188908	0.190251	0.188814	0.178282	0.221696	0.212205	0.174333	0.211178	0.188386	0.187908	0.204456
0.2	0.8	0.173073	0.163145	0.163429	0.21778	0.23863	0.181445	0.184399	0.211989	0.192176	0.192754	0.192088	0.211402	0.223604	0.183574	0.220658	0.218563	0.196915	0.162566	0.202641	0.207228	0.169446	0.200139	0.175875	0.205371	0.217505	0.187675	0.183864	0.182725	0.209269	0.202856	0.183384	0.222139	0.205137	0.174733	0.230469	0.179782	0.201955	0.198888	0.188359	0.196382	0.177033	0.22089	0.216202	0.174043	0.210684	0.18515	0.197139	0.204475
MRAID
0	0.2	-0.0137545	-0.0422083	-0.00280976	0.0114269	0.00270767	-0.0312382	-0.0162887	-0.0316879	-0.0144247	-0.0107526	-0.00573578	0.011466	0.0227471	-0.00343119	0.00286735	0.0061991	0.00183821	-0.0421182	0.000252255	-0.0279337	-0.00654006	0.0219182	-0.0398317	-0.000289012	0.0250837	0.0216633	-0.0224478	-0.00377247	0.0100114	0.0168703	-0.0203904	0.0249409	-0.00360667	-0.0166959	0.0107101	0.00794604	-0.00319944	-0.0056472	-0.00676786	-0.0202096	-0.0213853	0.0121454	0.00448686	-0.00345473	0.00338281	-0.0115606	-0.0118181	0.019987
0	0.6	-0.0160976	-0.0422304	-0.0232973	0.0210733	0.0213381	-0.0221784	-0.00795225	-0.0164306	-0.0140938	-0.0119655	0.00155898	0.00570522	0.0255459	-0.0103109	0.0112014	0.00714108	-0.000840334	-0.0377693	0.00567325	-0.0196097	-0.0193042	0.00633902	-0.0373738	-0.00566522	0.0297934	-0.0060827	-0.0188769	0.00207758	0.00994374	0.00309999	-0.0122443	0.0257521	0.00173478	-0.015337	0.0133302	-0.00920524	-0.00621617	-0.00572928	-0.00671839	-0.0186713	-0.0240676	0.0192261	0.00845612	-0.0100911	0.0101603	-0.0174958	-0.0120973	0.0103481
0	0.8	-0.0180537	-0.0445549	-0.0357428	0.0208619	0.0175118	-0.0206976	-0.00562181	-0.00730583	-0.0134507	-0.0121451	0.000509682	-0.000992378	0.0208716	-0.00785903	0.0188999	0.0110671	-0.00103671	-0.0324406	0.00847076	0.00724177	-0.0243304	-0.00275757	-0.0410324	-0.0112461	0.0319515	-0.0305367	-0.0161882	0.00100171	0.0100768	-0.00938742	-0.0120448	0.0188552	-0.000854477	-0.0198683	0.0207305	-0.0138607	-0.000350931	-0.00143029	-0.00641529	-0.0124361	-0.0282374	0.0135914	0.0157481	-0.0110388	0.0136782	-0.019118	-0.00487029	0.00197818
0.2	0.2	0.178012	0.164717	0.193131	0.19783	0.208227	0.165349	0.177608	0.169162	0.190964	0.187084	0.195332	0.207695	0.220835	0.189808	0.205096	0.210299	0.198958	0.151341	0.182072	0.17543	0.20221	0.219484	0.165666	0.211032	0.220219	0.227032	0.176217	0.182475	0.212509	0.219287	0.173064	0.233233	0.199634	0.170179	0.216231	0.212125	0.208054	0.187553	0.196567	0.185744	0.179526	0.213713	0.209592	0.186684	0.206435	0.187696	0.183977	0.211884
0.2	0.6	0.175545	0.162889	0.170243	0.213001	0.235188	0.175216	0.184785	0.195494	0.190649	0.189835	0.196312	0.210675	0.226052	0.185572	0.215568	0.213893	0.198716	0.153981	0.201377	0.188251	0.181147	0.208894	0.170883	0.210818	0.215172	0.200382	0.180289	0.182565	0.217093	0.209599	0.181922	0.227528	0.204426	0.176412	0.223634	0.189979	0.199056	0.189657	0.189243	0.188408	0.180861	0.225804	0.210203	0.172031	0.209206	0.181639	0.186946	0.210424
0.2	0.8	0.172548	0.163082	0.15831	0.218831	0.23715	0.178744	0.183189	0.209301	0.194618	0.191087	0.203525	0.208449	0.22563	0.184497	0.223467	0.217209	0.196856	0.160119	0.204603	0.209159	0.170696	0.200665	0.171617	0.203056	0.21977	0.186777	0.183297	0.182867	0.21162	0.202905	0.182235	0.222613	0.20381	0.174704	0.230132	0.180575	0.199182	0.201809	0.186531	0.196216	0.177158	0.224385	0.214733	0.174001	0.209117	0.177719	0.198545	0.208609
MR.Corr2
0	0.2	-0.0143834	-0.0435842	-0.000112611	0.0155659	0.00125657	-0.0326723	-0.0156873	-0.0333521	-0.0141922	-0.0114911	-0.00791444	0.0137186	0.0174772	-0.00363705	-0.00184377	0.00791139	0.00093315	-0.0439342	-0.0037695	-0.0283671	-0.00780777	0.0222411	-0.0344702	-0.000486843	0.0256571	0.02549	-0.0198764	-0.00465151	0.0116613	0.0154861	-0.0204744	0.0249654	-0.00130334	-0.0117591	0.00958217	0.00962423	-0.00575426	-0.00921495	-0.00784828	-0.018916	-0.0241368	0.0112679	0.00872075	-0.00350042	0.00490006	-0.00818545	-0.0100203	0.0179326
0	0.6	-0.0183063	-0.0424737	-0.019467	0.0170554	0.0174897	-0.0200693	-0.00905485	-0.0184461	-0.0150191	-0.0108645	-0.00318296	0.00678411	0.0194661	-0.0106589	0.0104962	0.00765398	-0.0024518	-0.0378204	0.0043604	-0.0164733	-0.0216858	0.00496347	-0.0356845	-0.00696681	0.0311315	-0.00676072	-0.0162902	-0.00107263	0.00650118	0.000839807	-0.0140374	0.028746	0.000540862	-0.018599	0.0151068	-0.00650592	-0.00637698	-0.00849801	-0.00612136	-0.016478	-0.0279509	0.0145543	0.00765745	-0.0108599	0.013609	-0.0128184	-0.0118011	0.00363751
0	0.8	-0.0200655	-0.0443078	-0.0335257	0.0182792	0.0180929	-0.0208009	-0.0077328	-0.00702702	-0.0132581	-0.0109949	-0.00381465	0.00142404	0.0184233	-0.00881053	0.0153087	0.0106152	-0.00198386	-0.0335958	0.00593059	0.00385973	-0.0267741	-0.00658543	-0.032845	-0.0083489	0.0324034	-0.0266819	-0.0134464	-0.000329056	-0.00634165	-0.00832112	-0.0140418	0.0238348	-0.00118549	-0.023304	0.0185889	-0.0158173	0.00294146	-0.00438188	-0.00620442	-0.0115567	-0.0278217	0.0107417	0.0104374	-0.00997812	0.0155052	-0.0168051	-0.0060957	-0.00389325
0.2	0.2	0.182085	0.166558	0.197704	0	0	0.169394	0.178249	0.171204	0.19073	0.190502	0.194284	0	0	0.191268	0.20427	0	0.199252	0.152123	0.193428	0.176138	0	0	0.169753	0.215313	0	0	0.179668	0.184095	0	0	0.174139	0	0	0.17259	0	0	0	0.187545	0.20058	0.188102	0.179432	0	0	0.187297	0	0.191931	0.185691	0
0.2	0.6	0.173505	0.164171	0.177653	0	0	0.181029	0.182362	0.195216	0.191368	0.192842	0.194619	0	0	0.186205	0	0	0.196978	0.156152	0	0.193336	0	0	0.173432	0.212723	0	0	0.181811	0.183395	0	0.212685	0.178886	0	0	0.172746	0	0	0.200365	0	0.18989	0.188615	0.180007	0	0	0.176406	0	0.0393449	0.187051	0
0.2	0.8	0.173284	0.16324	0.16361	0	0	0.18203	0.185092	0	0.193676	0.195133	0.192643	0	0	0.185152	0	0	0	0.164914	0	0	0	0	0.176993	0.205656	0	0	0.184133	0.184593	0	0	0.178007	0	0	0.174505	0	0	0	0	0.188326	0.196523	0.177618	0	0	0.174547	0	0	0	0.20602
MR.CUE
0	0.2	-0.0100099	-0.0415964	-0.000302505	0.0165264	0.00061156	-0.0315724	-0.0162742	-0.0319204	-0.0133699	-0.00692563	-0.0051876	0.0175476	0.0218234	-0.00398966	-0.00353767	0.00730913	0.00383745	-0.0397685	-0.000904776	-0.0256137	-0.00548837	0.024704	-0.0362056	-0.00114965	0.0283109	0.0272168	-0.0181297	-0.00689272	0.0119551	0.0192606	-0.0199118	0.0266758	0.00206813	-0.016256	0.0128098	0.00958314	-0.00414627	-0.00917684	-0.00341169	-0.0140957	-0.0236083	0.00835155	0.00779619	-0.0052059	0.00837565	-0.00665836	-0.00692538	0.0203675
0	0.6	-0.0154647	-0.0406009	-0.0200449	0.020495	0.0185248	-0.0257814	-0.00995062	-0.0222763	-0.0151075	-0.00742063	-0.000874807	0.0145034	0.0266922	-0.00856324	0.00596656	0.00868495	0.000600255	-0.0353825	0.00250959	-0.0231824	-0.0202987	0.0133789	-0.0353146	-0.00692188	0.0296309	0.00998879	-0.0155811	-0.00427212	0.0137934	0.00809501	-0.0148389	0.0277616	0.00469893	-0.0235684	0.0153803	-0.00412481	-0.0054565	-0.0154503	-0.00622957	-0.0147218	-0.0257266	0.00760743	0.00954364	-0.0126113	0.0143679	-0.0155268	-0.00744795	0.010717
0	0.8	-0.0160701	-0.0402048	-0.033977	0.0218941	0.0243869	-0.0250625	-0.00694579	-0.0129118	-0.0133915	-0.00748927	0.000731545	0.0132504	0.0300591	-0.00607918	0.0114001	0.0149204	0.000695141	-0.0302554	0.00134177	-0.0190941	-0.0323722	0.00516004	-0.0325592	-0.00951703	0.0331191	-0.00620282	-0.0125067	-0.00423282	0.0080965	0.000372071	-0.00975231	0.0236683	0.00255288	-0.0275799	0.021555	-0.0138329	-0.000156557	-0.021171	-0.00644848	-0.0102844	-0.0277108	-0.0006532	0.0142975	-0.0132464	0.0151129	-0.0220979	-0.0028442	0.00223977
0.2	0.2	0.185138	0.167167	0.197973	0.211703	0.209032	0.168292	0.180394	0.171521	0.194055	0.194226	0.198581	0.215537	0.220231	0.192752	0.201204	0.214267	0.204346	0.156204	0.195461	0.177954	0.207351	0.231725	0.170197	0.214914	0.221725	0.23254	0.181322	0.182141	0.217558	0.22457	0.174215	0.237718	0.210502	0.170631	0.220726	0.217215	0.210967	0.187763	0.203084	0.192123	0.180081	0.212728	0.215763	0.185822	0.215024	0.194836	0.190983	0.213162
0.2	0.6	0.178149	0.167653	0.176458	0.215187	0.234775	0.177568	0.182822	0.19035	0.192683	0.195773	0.19999	0.218497	0.229402	0.186348	0.214209	0.217334	0.200922	0.158781	0.197531	0.183006	0.182154	0.225146	0.173458	0.214185	0.217784	0.212394	0.182457	0.181106	0.223108	0.217649	0.180844	0.232409	0.209755	0.170975	0.225968	0.193625	0.202956	0.182151	0.192571	0.19153	0.179519	0.219546	0.217382	0.173736	0.215683	0.186823	0.192758	0.210276
0.2	0.8	0.178196	0.166416	0.163781	0.218868	0.24481	0.179842	0.184584	0.206195	0.193959	0.197801	0.199039	0.219129	0.233414	0.184541	0.218644	0.222714	0.200573	0.164219	0.195191	0.196974	0.157213	0.223407	0.178046	0.207844	0.219338	0.199619	0.184595	0.180821	0.220606	0.213874	0.188112	0.22515	0.20615	0.171643	0.233677	0.178928	0.203919	0.179082	0.189021	0.197196	0.177872	0.218957	0.221491	0.171631	0.213969	0.180294	0.19822	0.209735
[truncated: 452 more columns]

## Sheet: Table S2
Causal effect estimates across 500 replicates
\theta	\rho
cisMR-cML-BIC
0	0.2	0.0396423	-0.0460958	0.0521244	0.0388228	-0.00853457	-0.0427786	0.00489272	0.000911645	0.0625084	0.0377494	-0.0172983	-0.00432524	-0.0129546	0.00230017	0.0144768	0.018172	-0.0300492	-0.0316011	-0.00637114	-0.00112465	-0.00786744	-0.00328322	0.0222028	-0.00654714	-0.0185964	0.0232304	0.00731189	0.0376308	-0.00355857	-0.0551514	-0.0437265	0.110291	0.0233785	-0.0243128	-0.0437312	0.0271186	0.138071	-0.0356556	0.152158	0.0382233	-0.0195197	0.0234484	0.0239957	0.027022	-0.00967667	0.0306625	0.000482509	0.0146085
0	0.6	0.0631119	-0.0660491	0.0492818	0.00413882	-0.015417	-0.0579034	0.0071576	0.00944417	0.190514	0.0340403	-0.0251254	-0.00857417	0.00339158	0.0038655	-0.0210392	0.0630923	-0.0570264	-0.0276464	-0.0147677	0.00325958	0.0160199	0.0193801	0.0199601	-0.0102454	-0.0141504	0.0220079	0.00207359	-0.483434	0.0138019	-0.0597578	-0.0396146	0.173895	0.0209406	-0.0231275	-0.0338467	0.0334463	0.0967573	-0.0256484	0.159872	0.0469809	-0.0139978	0.0462602	0.0246463	0.0649044	-0.017946	0.0340914	0.00237816	0.0156574
0	0.8	-0.000928007	-0.0492869	-0.0263209	0.0420079	0.0897189	-0.00115487	-0.0304426	0.196829	0.0682103	0.0419605	-0.0173801	0.0694365	0.0183971	0.0569425	0.02572	0.0218573	0.00971143	0.0486516	-0.0245449	0.0541759	0.0988604	-0.0890139	0.0467852	0.00622936	-0.0146622	-0.0589892	0.010538	0.014229	0.175864	0.0346601	-0.0262885	-0.0094961	0.0124199	0.0131719	-0.049818	0.109473	-0.0941506	-0.0440584	-0.0171295	0.0079855	0.0281391	0.0447182	0.0173885	-0.00726154	-0.0104604	0.0884121	-0.0015762	0.304281
0.2	0.2	0.263763	0.1677	0.247277	0.244429	0.172582	0.150611	0.201961	0.198606	0.422424	0.241821	0.18134	0.192875	0.17886	0.223009	0.197784	0.226856	0.162769	0.16192	0.184735	0.213556	0.181699	0.194849	0.216579	0.191606	0.179947	0.262217	0.205825	0.25616	0.197294	0.136143	0.167267	0.308115	0.608867	0.198419	0.14763	0.227882	0.325064	0.15013	0.355662	0.228956	0.179125	0.2109	0.228707	0.237147	0.198096	0.242679	0.18862	0.230486
0.2	0.6	0.405498	0.146419	0.241562	0.173014	0.163977	0.119961	0.206728	0.217433	0.404303	0.235372	0.170438	0.190967	0.196959	0.220752	0.142586	0.270604	0.138887	0.102078	0.180062	0.22616	0.197026	0.227475	0.220693	0.19478	0.18554	0.283128	0.200099	-0.326478	0.214281	0.13175	0.169899	0.369166	0.453602	0.207859	0.158455	0.224083	0.274355	0.164182	0.369383	0.231414	0.184675	0.229074	0.229226	0.278772	0.191748	0.242375	0.1956	0.230694
0.2	0.8	0.195463	0.168769	0.167064	0.21545	0.296708	0.19578	0.16428	0.383889	0.243642	0.235435	0.196405	-0.284914	0.218944	0.251698	0.214961	0.225822	0.213316	0.252132	1.27075	0.254212	0.20208	0.125335	0.234239	0.168384	0.163786	0.0981366	0.211513	0.225942	0.386851	0.234347	0.162884	0.192252	0.185349	0.216033	0.101514	0.314929	0.104444	0.154374	0.180868	0.437713	0.202994	0.262189	0.223257	0.201564	0.190378	0.305793	0.194436	-0.539827
cisMR-cML
0	0.2	0.0583298	-0.0540001	0.0543055	0.0185133	4.68861e-05	-0.0210309	0.00868213	-0.00366811	0.0882702	0.0293124	-0.0137193	-0.00132332	-0.00957623	0.0211552	-0.0431205	0.0134144	-0.0297799	-0.0351184	-0.00343795	-0.0139455	-0.0360582	-0.00745953	0.0240962	-0.00517599	-0.0114161	0.0177754	0.00577528	0.0271602	0.00148032	-0.0639083	-0.0449619	0.102659	0.0971833	-0.022554	-0.00914839	0.0268667	0.0555807	-0.0278699	0.14543	0.044111	0.000207953	-0.0231705	0.0280318	0.0236068	-0.0113205	0.0258755	0.00147816	0.0203638
0	0.6	0.0802881	-0.0767189	0.0505016	0.036759	-0.0161787	-0.0218044	0.00464624	0.0130649	0.131438	0.0297328	-0.027604	-0.00394246	0.00258425	0.0195697	-0.058482	0.0597473	-0.056387	-0.0447284	-0.0109231	0.0117169	0.00684187	0.0238032	0.0238653	-0.0105317	-0.0131781	0.0330307	-0.00366257	-0.086241	0.0217038	-0.0706052	-0.0413951	0.139585	0.0758708	-0.0236339	-0.00397244	0.0357251	0.0443451	-0.0157761	0.169502	0.0474779	0.0957326	0.00965081	0.0305139	0.0620184	-0.0245807	0.0214018	0.0053498	0.0296876
0	0.8	0.00408078	-0.0838938	-0.0290633	0.101579	0.0716572	-0.00572678	-0.0320695	0.15992	0.11956	0.0415381	-0.0198547	-0.033887	-0.0720495	0.0298897	0.0270187	-0.00634077	0.00521683	0.0565975	0.348943	0.042008	0.178754	-0.115536	0.0535835	0.0243396	0.00921217	-0.0390739	0.00954546	0.0177454	0.0940418	0.0328172	-0.0763152	-0.0145877	-0.00581968	0.0504411	-0.180081	0.102806	-0.0691102	-0.0526611	-0.00991782	0.0660116	-0.0249258	0.0649566	0.0248783	-0.0136913	-0.0077551	-0.00899688	-0.00484377	-0.51489
0.2	0.2	0.292661	0.144415	0.252195	0.233015	0.188277	0.162184	0.206324	0.19376	0.351007	0.232602	0.184517	0.196896	0.179904	0.27591	0.156239	0.157635	0.162288	0.151423	0.188512	0.194164	0.165237	0.193585	0.21749	0.190063	0.1833	0.23884	0.199187	0.244357	0.199121	0.137042	0.169948	0.309028	0.252379	0.198707	0.155439	0.234172	0.27404	0.154382	0.357449	0.239741	0.185861	0.154467	0.230283	0.224719	0.194174	0.245485	0.192289	0.241051
0.2	0.6	0.329409	0.109437	0.247412	0.212492	0.177139	0.132052	0.205041	0.215937	0.36596	0.232776	0.162442	0.196731	0.195106	0.26401	0.087751	0.271538	0.139507	0.126976	0.189485	0.248941	0.168008	0.225163	0.221123	0.195066	0.18757	0.250378	0.200353	0.0220079	0.217542	0.129348	0.16851	0.34212	0.276977	0.212127	0.181405	0.215953	0.224268	0.170534	0.346283	0.237689	0.205179	0.16339	0.232396	0.27378	0.18507	0.229501	0.202927	0.243082
0.2	0.8	0.198876	0.134726	0.166184	0.214682	0.287997	0.193318	0.165179	0.330309	0.276632	0.246642	0.186445	-0.0174889	0.125687	0.236356	0.220828	0.164058	0.21682	0.262458	0.811072	0.252956	-0.0363728	0.073315	0.236851	0.20309	0.190848	0.0991976	0.210355	0.243014	0.361312	0.227433	0.112308	0.176652	0.197449	0.26393	-0.0145084	0.221952	0.164366	0.111201	0.186049	0.331582	0.155464	0.26643	0.229336	0.196967	0.186994	0.262291	0.213717	-0.283885
cML-IND
0	0.2	0.06006	-0.00682604	-0.529128	0.275891	0.106786	0.0436433	-1.09413	0.215612	0.0478469	0.04125	0.174632	-0.721035	-0.0928654	0.0726787	-0.0107683	0.00341085	-3.60501	0.0501568	0.964966	-0.00156705	0.905586	-0.00872314	0.0189629	-0.989818	0.285307	-0.00988059	-0.0219469	0.0139693	0.0688057	-0.070137	0.0230267	1.39726	-0.03756	-0.120852	-0.499847	0.0388289	-0.412192	-0.135724	0.940107	0.0616597	0.0470258	0.226502	0.152737	0.166918	0.18845	0.00276518	-0.123978	-0.0346076
0.2	0.2	0.393965	0.234604	-0.373945	0.519549	-0.0129587	0.238916	-0.833319	0.0244057	0.226581	-0.0633164	0.434899	-0.459993	0.0792168	-0.0623754	0.143083	0.176076	-3.30191	0.245366	1.14799	-0.05659	0.187971	0.221134	0.2164	-0.5406	0.466313	-0.00624676	0.175654	0.20407	0.330464	0.0749637	0.286687	1.66349	0.140058	0.0246458	-0.318402	-0.566583	-0.0992333	0.0193661	1.27471	-0.281236	-0.194927	0.432125	0.363084	0.368689	-0.0113702	0.219638	0.0596704	0.197275
Gegger
0	0.2	-0.814007	-0.601358	-0.0656124	-0.623552	0.25421	-0.556159	0.332801	0.694707	0.722302	-0.34933	0.672437	0.428857	0.0595414	-0.362388	-0.722419	-0.634928	0.101888	0.188849	-0.140413	-0.585519	-0.432468	0.651145	-0.370281	0.16317	-0.433591	-0.676452	0.494065	-1.1047	-0.3037	-0.295982	-0.731358	-0.67168	0.360271	-0.397267	0.600096	0.100502	-0.517217	-0.44258	1.19913	-0.106532	0.590098	0.510257	-0.338802	0.0661616	0.379281	-1.55227	0.0176791	-0.0786246
0	0.6	-0.255285	-0.925107	0.21255	-0.269089	0.132971	-0.932001	0.128043	0.184318	0.5602	0.491978	1.05621	0.252854	-0.11941	0.358172	-0.796787	-0.630928	-0.158383	0.0867727	0.0381692	0.128291	-0.326024	0.534358	0.455095	0.25652	0.181685	-0.276117	0.128558	-0.96162	-0.0822794	-0.137776	-0.209609	-0.59083	0.311863	0.534244	0.866938	0.416788	-0.00262052	-0.539101	0.440314	-0.642939	0.642353	0.110246	0.139967	0.353931	-0.175101	-0.144558	-0.314008	-0.503744
0	0.8	0.570927	-2.3568	-0.63114	-0.182488	-0.441345	0.181266	0.342807	0.109894	-0.342554	-0.552314	0.307439	-1.34148	-0.573891	1.05397	-0.0976973	-0.682346	0.126998	0.696174	0.454514	0.680543	-1.17807	-0.73391	0.284648	-0.527238	-0.0100059	-1.39869	0.0924166	-0.0687613	0.06589	0.223633	0.119653	0.0573076	0.269682	0.386146	-0.706634	-0.64711	-0.0014014	0.0104482	0.259571	-0.144124	-0.0484368	0.737625	0.414116	0.463808	0.386475	-0.715411	-0.0606849	-0.951682
0.2	0.2	-0.633284	-0.40861	0.111708	-0.432582	0.437243	-0.34221	0.530582	0.893708	0.927736	-0.150037	0.869546	0.618742	0.226432	-0.161553	-0.559325	-0.441342	0.284671	0.37327	0.0502462	-0.405327	-0.240376	0.836241	-0.174441	0.374798	-0.242091	-0.513607	0.69209	-0.903134	-0.0802897	-0.107661	-0.511033	-0.484484	0.581111	-0.157552	0.778365	0.320728	-0.331696	-0.246409	1.39351	0.083917	0.786121	0.703884	-0.130117	0.247569	0.591142	-1.37704	0.211636	0.161867
0.2	0.6	-0.0674924	-0.724202	0.405234	-0.0768489	0.31634	-0.719741	0.330374	0.377488	0.773355	0.695467	1.2635	0.440794	0.0601546	0.564305	-0.619223	-0.460076	0.0216502	0.270693	0.223188	0.314081	-0.143742	0.735372	0.652405	0.453434	0.374957	-0.0685778	0.310007	-0.745134	0.115169	0.0485327	-0.0145143	-0.404475	0.508832	0.740038	1.03593	0.618066	0.183736	-0.349802	0.654323	-0.434465	0.8473	0.310241	0.340182	0.56754	0.02543	0.0595972	-0.114526	-0.288066
0.2	0.8	0.755906	-2.18988	-0.447127	-0.0239373	-0.242098	0.382372	0.558373	0.257289	-0.167667	-0.364956	0.506553	-1.16036	-0.40438	1.25263	0.0972253	-0.498797	0.327067	0.902228	0.684744	0.900362	-1.00658	-0.541224	0.457366	-0.332187	0.175094	-1.1838	0.29455	0.126057	0.279326	0.433046	0.316262	0.248452	0.463822	0.591567	-0.523037	-0.486942	0.19415	0.192665	0.442998	0.037392	0.139983	0.946904	0.619622	0.663236	0.58321	-0.516514	0.117263	-0.739607
Egger-IND
0	0.2	-1.44924	-0.852917	-0.78632	0.365438	-0.377246	-1.5161	0.73655	0.845854	-0.208457	-0.33574	0.164992	-2.17978	2.6648	1.42375	0.398496	-0.637439	-4.42492	-2.2761	1.04331	0.19939	-1.73021	-1.10227	-0.0840611	-1.58797	1.48416	-0.275163	-2.28255	-0.168771	-1.24804	-2.31135	0.388814	1.7605	-0.871468	-1.09018	-0.5022	-0.0337391	-0.0400737	-0.468911	0.484635	-0.492502	0.533691	0.00212115	-0.505856	0.386168	-1.91627	-0.78412	1.34654	-0.964172
0.2	0.2	-1.29049	-0.634642	-0.58612	0.583877	-0.168116	-1.28641	0.953821	1.03621	-0.015796	-0.172053	0.385281	-1.98701	2.84248	1.69707	0.619071	-0.459988	-4.2415	-2.09749	1.26019	0.412515	-1.56089	-0.919201	0.109275	-1.41166	1.66731	-0.0630588	-2.06921	-0.0127405	-0.969786	-2.12487	0.602159	1.94991	-0.694922	-0.88185	-0.342028	0.203693	0.141754	-0.309495	0.661243	-0.325445	0.738364	0.181918	-0.308551	0.58775	-1.67554	-0.602867	1.47936	-0.77958
GIVW
0	0.2	-0.505272	-0.591991	0.182876	-0.509998	0.0632059	-0.402326	0.377179	0.294557	0.350828	0.0669507	0.146888	0.28981	0.318376	0.113661	-0.633416	-0.384986	0.0595196	-0.00286282	-0.103321	-0.0759721	-0.0203649	0.277193	0.23089	0.19863	-0.02483	0.130081	0.0325951	-0.915705	-0.295754	-0.211307	-0.215379	-0.563446	0.50609	0.380919	0.647148	0.213878	-0.134925	-0.587295	0.659363	-0.38856	0.69305	-0.0453411	0.328296	0.331267	-0.214539	-0.38122	-0.187281	0.0133884
0	0.6	-0.341	-0.777467	0.195371	-0.489226	0.269915	-0.568697	0.243716	-0.0168014	0.373617	-0.427779	0.342573	0.195858	0.129517	0.250552	-0.780945	-0.240019	-0.0807125	-0.0936916	-0.032245	-0.174457	0.0837177	0.522656	0.285225	0.463467	0.166191	-0.0963796	-0.285305	-0.972367	0.0658059	-0.291675	-0.406335	-0.680402	0.380179	0.403445	0.649698	0.404452	-0.196736	-0.366322	0.786333	-0.72603	0.623986	-0.125101	0.349337	0.653205	-0.351656	-0.719928	0.194601	-0.18528
0	0.8	0.580142	-0.266906	-0.513902	0.687553	-0.661877	0.220483	0.762252	-0.677724	-0.627816	-0.675311	0.681508	-0.898324	-0.774091	0.730115	-0.202244	-0.768651	-0.100141	0.613892	0.967642	-0.457501	-0.178389	-0.857848	0.234266	-0.406359	0.509119	-0.68255	0.234202	-0.113245	0.114021	-0.737196	0.450162	0.060968	-0.186767	0.287651	-0.858763	-0.0478718	0.0160985	-0.230221	0.105402	-0.287414	0.0635364	0.65102	0.28755	0.710683	0.325321	-0.153975	-0.608868	-0.96508
0.2	0.2	-0.311231	-0.393671	0.373041	-0.318038	0.245958	-0.20342	0.574971	0.494381	0.549848	0.268519	0.342009	0.484962	0.512308	0.320323	-0.450877	-0.196262	0.2521	0.184981	0.0879298	0.11376	0.167291	0.470001	0.425681	0.395386	0.171297	0.327515	0.223194	-0.704788	-0.0903691	-0.0239224	-0.0145955	-0.37714	0.707159	0.595203	0.828398	0.416536	0.053833	-0.398882	0.864306	-0.194935	0.898109	0.139965	0.535777	0.536386	-0.00515644	-0.181051	0.00642086	0.219962
0.2	0.6	-0.148211	-0.580242	0.380996	-0.298439	0.452391	-0.372477	0.442396	0.184986	0.574312	-0.222246	0.540819	0.393646	0.323083	0.460394	-0.599085	-0.0518902	0.111566	0.0951527	0.159711	0.0133431	0.272998	0.719051	0.478711	0.66553	0.366183	0.106827	-0.0908494	-0.766527	0.268554	-0.103993	-0.207934	-0.495265	0.580685	0.624372	0.82874	0.599014	-0.0122443	-0.179067	0.987966	-0.528979	0.83003	0.0601051	0.555337	0.859021	-0.142699	-0.521961	0.388258	0.0122844
0.2	0.8	0.776911	-0.0584564	-0.323789	0.889537	-0.47671	0.415509	0.955022	-0.493079	-0.441448	-0.485978	0.886262	-0.69947	-0.587937	0.942707	-0.0120715	-0.578667	0.0993483	0.817151	1.16823	-0.258008	0.0135817	-0.663064	0.416624	-0.214647	0.694109	-0.48801	0.432606	0.089922	0.317942	-0.531371	0.648117	0.261587	0.00909228	0.492844	-0.674895	0.140477	0.209335	-0.0389745	0.297342	-0.0997288	0.255655	0.849916	0.48132	0.915715	0.527907	0.0496134	-0.408395	-0.765498
IVW-IND
0	0.2	0.910364	0.0713659	-0.374946	0.346804	-0.0647786	0.31871	1.09913	-0.640888	0.106262	-0.160876	0.833711	-1.28741	-0.343532	-0.119919	-0.19061	-0.287031	-2.72846	0.627388	0.943102	0.00863353	-0.683366	-0.711322	0.159012	-1.30062	0.556348	-0.379257	0.466902	0.0666386	0.170138	0.187184	0.221603	1.10088	0.386853	0.32186	-0.503907	0.344902	-0.0675479	-0.184605	-0.135233	-0.383878	-0.0310205	0.279586	0.337472	0.294941	0.0910472	0.473743	0.658216	-0.774583
0	0.6	1.9674	-0.0239175	-1.11968	0.920446	-0.331658	0.0832379	0.914879	-1.6627	-0.702908	-0.596222	3.3786	-0.657678	-0.604031	0.155485	-0.642608	-0.653173	3.0272	0.50246	1.00648	-0.246938	0.224134	-0.665684	-0.0208323	0.0431479	1.23573	-0.901536	0.504194	0.62067	-0.197995	-1.44366	-0.0609816	1.14305	-1.24074	0.433437	-1.22065	0.0221456	-0.297791	-1.13254	-0.440162	-0.428294	0.541734	0.352243	0.193454	1.17127	0.235279	-0.0897475	-0.138418	-1.2672
0	0.8	1.75751	-0.484228	-0.135456	1.38154	-0.444924	-0.674731	1.59415	-1.14869	-1.30244	-0.895732	1.7858	-0.996104	-0.53297	0.246843	-1.78654	-0.883714	1.07709	0.716533	0.884392	-1.74721	0.516004	-2.21552	-0.293485	-0.117762	0.675658	0.0347125	1.25976	-2.81327	-4.00173	-2.47152	0.32853	2.49018	-0.910221	-0.662318	-2.12869	0.90019	-21.1665	0.641551	1.51918	-0.336051	-0.72392	0.797262	0.520158	0.127193	1.51295	-0.0728668	-2.20055	-0.988404
0.2	0.2	1.11744	0.280761	-0.183908	0.561145	0.12506	0.506905	1.3011	-0.458211	0.285944	0.0231179	1.05356	-1.0902	-0.153491	0.0787648	-0.00681555	-0.09982	-2.53664	0.829849	1.13085	0.198487	-0.49163	-0.510228	0.352962	-1.1129	0.738205	-0.185742	0.667413	0.253508	0.38293	0.392705	0.427375	1.30147	0.584066	0.542208	-0.328299	0.563441	0.126317	0.00334056	0.0414155	-0.195027	0.151858	0.481672	0.53849	0.496081	0.296985	0.693032	0.80595	-0.571659
0.2	0.6	2.17062	0.194828	-0.932145	1.13936	-0.142968	0.288224	1.10384	-1.46829	-0.498354	-0.416089	3.61525	-0.453938	-0.409407	0.36134	-0.492189	-0.439846	3.30505	0.699231	1.20218	-0.062403	0.41335	-0.468074	0.174478	0.249993	1.41714	-0.695678	0.719413	0.792565	0.029267	-1.22813	0.129357	1.33395	-1.02995	0.642458	-1.03269	0.204718	-0.106202	-0.945454	-0.24997	-0.241065	0.743809	0.553769	0.387697	1.36489	0.4391	0.116001	0.0571902	-1.0462
0.2	0.8	1.95623	-0.274758	0.0566637	1.59522	-0.261517	-0.46847	1.76424	-0.957023	-1.08415	-0.712628	2.00356	-0.80026	-0.336406	0.459345	-1.60341	-0.672919	1.35788	0.926387	1.07988	-1.55057	0.705507	-2.03989	-0.100164	0.547398	0.86845	0.22207	1.49325	-2.63873	-3.77814	-2.27911	0.523248	2.69191	-0.688029	-0.450455	-2.03897	1.07704	-20.9723	0.851655	1.69094	-0.166588	-0.528791	0.994638	0.719213	0.329507	1.70855	0.133048	-1.94286	-0.834741
Legger
0	0.2	-0.799883	-0.457934	0.161921	-0.510727	-0.141036	-0.436069	0.35943	0.300163	0.402612	0.593535	0.0957052	0.356456	0.531792	0.0954316	-0.557612	-0.513684	-0.0529773	0.118251	-0.150749	-0.0523313	0.0192783	0.166902	0.203238	0.0826805	-0.0987396	0.117622	0.256952	-0.882989	-0.294042	-0.12598	-0.158816	-0.588278	0.510095	0.396715	0.676817	0.128919	-0.0485163	-0.653785	0.506419	-0.0788109	0.591167	-0.0206777	0.328264	0.135	-0.245625	-0.0625354	-0.433309	-0.00622938
0	0.6	-0.906961	-0.579093	0.158144	-0.498229	-0.202236	-0.810309	0.198273	0.0156269	0.535824	0.657582	0.156509	0.374217	0.60875	0.200232	-0.635854	-0.497691	-0.422428	0.217459	-0.133631	-0.112779	0.155454	0.324352	0.238814	0.127934	0.0559791	-0.167379	0.352583	-0.936447	0.0794083	0.00571476	-0.32219	-0.736921	0.337149	0.51491	0.73796	0.386399	0.00241575	-0.542439	0.447771	-0.406343	0.473699	-0.0607518	0.347348	0.345299	-0.4067	-0.234225	-0.371184	-0.4641
0	0.8	0.356383	-1.67155	-0.488984	0.316749	0.383806	0.199534	-0.0700393	0.456407	-0.090812	-0.550266	0.308842	-1.83507	-0.0819406	0.45487	0.0171002	-0.728733	-0.077866	0.592848	0.310151	1.04808	-0.953873	-0.571845	0.194804	-0.451574	-0.226456	-1.23637	0.145831	-0.0374245	0.50837	0.782325	0.0689862	0.267346	0.58464	0.217556	-0.641768	-0.347602	-0.637332	0.2773	-0.0690423	-0.184509	0.153598	0.322672	0.137859	0.198843	0.128652	-0.43559	0.410492	-0.906754
0.2	0.2	-0.61402	-0.258693	0.353846	-0.319142	0.0434527	-0.230048	0.557906	0.500071	0.599871	0.789863	0.285956	0.553477	0.725714	0.302705	-0.374401	-0.333987	0.140738	0.304499	0.0408559	0.137284	0.207193	0.361986	0.397309	0.276198	0.0983779	0.312666	0.442193	-0.667371	-0.0886613	0.0621424	0.040999	-0.40213	0.711287	0.602651	0.858734	0.337843	0.141742	-0.464756	0.716254	0.109786	0.796629	0.164295	0.535528	0.341217	-0.0355429	0.139182	-0.235568	0.207937
0.2	0.6	-0.736664	-0.378237	0.345704	-0.309453	-0.0191842	-0.608414	0.39831	0.21764	0.733752	0.857322	0.344501	0.575272	0.800006	0.411397	-0.454921	-0.334516	-0.230661	0.396521	0.0589717	0.0743528	0.345238	0.52477	0.4316	0.32358	0.25731	0.0342025	0.531176	-0.719909	0.282181	0.19456	-0.126357	-0.551829	0.536707	0.722213	0.918444	0.582252	0.187862	-0.354268	0.659998	-0.214403	0.679648	0.123685	0.55314	0.553451	-0.197031	-0.0392288	-0.171321	-0.258352
0.2	0.8	0.549817	-1.49678	-0.298761	0.505808	0.584866	0.394665	0.165308	0.596854	0.0838312	-0.36602	0.512128	-1.63213	0.0776677	0.62781	0.210397	-0.54047	0.120757	0.793478	0.49916	1.24373	-0.803579	-0.373484	0.378189	-0.264578	-0.0431537	-1.04614	0.34624	0.166111	0.708431	0.985669	0.251812	0.470742	0.774992	0.424214	-0.461221	-0.208152	-0.44679	0.445749	0.124145	0.00131352	0.346365	0.528307	0.330371	0.395185	0.333514	-0.235089	0.578477	-0.691236
MR.LDP
0	0.2	0.0405093	-0.0202596	-0.0397869	0.0238241	-0.0056982	-0.0239986	0.0369861	0.02266	0.028522	-0.0295891	-0.0117948	-0.105441	-0.0228602	0.0675618	-0.0094649	-0.0714241	-0.0051478	0.0356982	0.0964011	-0.0171867	-0.109025	-0.104733	0.0273378	-0.0815889	0.0037911	-0.0521115	0.0829857	0.080053	0.0428591	0.0328253	0.00342961	0.0497766	0.0594931	0.00688825	-0.128721	-0.0805123	0.0207007	0.00133988	-0.0149118	-0.0125237	-0.0141535	0.0278092	0.0281557	0.0331314	-0.0117774	0.0325996	0.0177085	-0.162502
0	0.6	0.0543497	-0.0114501	-0.0389262	0.0156896	-0.0103514	-0.0239262	0.0303374	0.0132476	0.0304041	-0.0304237	-0.0173332	-0.087015	-0.0224327	0.0445757	-0.00416	-0.0532857	-0.0016542	0.0410114	0.0875492	-0.017057	-0.0875821	-0.114238	0.0247326	-0.0720567	0.0073281	-0.034485	0.0973755	0.0921414	0.0498403	0.0290189	0.00342777	0.0625624	0.0573485	0.00149768	-0.146199	-0.0657054	0.00971512	-0.0014164	-0.010992	-0.0077113	-0.0122293	0.0288016	0.0270493	0.0396253	-0.014841	0.0166289	0.0192722	-0.137247
0	0.8	0.0622705	-0.0049467	-0.0433915	0.00845407	-0.0194274	-0.0243798	0.0273898	0.00150876	0.0286947	-0.0295189	-0.0200321	-0.0731505	-0.0255472	0.018979	0.00042156	-0.0417242	-0.0004481	0.0420678	0.0868767	-0.0151092	-0.0584799	-0.118729	0.0242169	-0.070475	0.0108577	-0.0186093	0.110263	0.110312	0.0587851	0.0244786	0.00340902	0.082755	0.0572133	-0.001534	-0.167987	-0.0486829	0.00079461	-0.0026765	-0.007994	-0.0045225	-0.0110369	0.0376167	0.0277902	0.0444973	-0.0181495	0.00409161	0.0182304	-0.115448
0.2	0.2	0.078958	0.0106143	-0.0087318	0.0517888	0.0301102	0.0116823	0.0639243	0.05338	0.062233	0.00720749	0.0273489	-0.0796525	0.00561935	0.0899275	0.0268581	-0.0414705	0.0355049	0.0627475	0.10942	0.0156472	-0.0766985	-0.0640773	0.0592713	-0.0545673	0.0470715	-0.0238053	0.11086	0.10107	0.0726971	0.05957	0.0305285	0.0784055	0.0867446	0.0300722	-0.0933877	-0.0509871	0.0481416	0.0386657	0.0197152	0.0178839	0.0213215	0.0573439	0.0579924	0.0662196	0.0241606	0.056101	0.0536729	-0.158427
0.2	0.6	0.128793	0.0109548	-0.0107203	0.0372862	0.028734	0.0189859	0.0475153	0.0338002	0.0692624	0.0108002	0.0440914	-0.0727795	-0.0023933	0.059233	0.0495384	-0.0369152	0.065676	0.0708279	0.0957644	0.0137945	-0.0697989	-0.0698614	0.0545807	-0.0522121	0.0735033	-0.0174451	0.141647	0.121906	0.0838027	0.0538282	0.0234173	0.101268	0.0846059	0.0147615	-0.0997871	-0.0500159	0.0274952	0.0331751	0.0378716	0.013211	0.0323045	0.0535413	0.0561107	0.08026	0.0359205	0.0326502	0.0623434	-0.132192
0.2	0.8	0.174816	0.00709068	-0.0091685	0.0224469	0.0122253	0.0295213	0.0394369	0.0157351	0.0683094	0.0101405	0.0524277	-0.065079	-0.0096571	0.0272228	0.0836763	-0.0307501	0.0845098	0.0720659	0.0927463	0.0102488	-0.0524266	-0.0795378	0.0535265	-0.0522075	0.095107	-0.0094429	0.186729	0.169289	0.0974096	0.0494243	0.0205807	0.162286	0.0890711	0.0104851	-0.110239	-0.042054	0.0134806	0.0239065	0.0749259	0.0109312	0.0528088	0.0676708	0.0590836	0.0876536	0.0632251	0.0153489	0.0635732	-0.108639
MRAID
0	0.2	0.0156869	0.0014659	-0.0249423	0.0414533	-0.355512	-0.0157312	0.93052	0.271256	0.783518	0.0324837	0.390326	-0.993177	0.254626	0.0429674	0.0200915	-0.469762	-0.00660045	0.348728	1.19376	-0.305878	-0.503349	-0.372261	0.904545	-0.527408	-0.521269	-0.0238545	0.725753	0.807424	0.632346	0.335778	1.21505	0.416463	0.854289	-0.114943	-0.877905	-0.79808	0.643046	-0.0160445	-0.00657746	0.471671	0.0038137	-0.22736	0.574908	-0.00948701	-0.0213257	0.847224	-0.815737	-0.563087
0	0.6	-0.00377335	-0.026153	-0.154603	-0.819441	0.0559055	0.245945	1.07853	0.0964407	-0.212314	-0.331267	-0.0109482	-0.985254	0.771263	0.300363	-0.428932	-0.642465	0.0482886	0.506626	0.690945	-0.854414	-0.54611	-0.0687982	-0.128904	-0.374699	-0.0227342	-0.673527	0.603019	0.0413329	0.657658	-0.477092	-0.875629	0.235346	0.495243	0.808858	-0.660843	0.652113	-0.892971	0.0338214	0.195215	0.704942	0.0179575	0.631332	0.546708	-0.0154402	-0.0185497	0.67187	-0.779779	-0.536251
0	0.8	0.00223932	-0.094977	-0.0751076	0.0207213	0.0733677	0.172894	0.915702	-0.782045	-0.610502	-0.0101872	0.0202342	-0.782385	-0.525348	0.412349	-0.615097	-0.439908	-0.0590813	0.411264	0.89551	-0.649593	-0.335738	-0.115589	0.590976	-0.252862	-0.0161331	-0.833549	0.162607	0.36165	0.516181	0.0255918	-0.624318	0.33436	0.277532	-0.160196	-0.535877	0.161911	0.330947	0.118785	-0.0179747	0.234223	-0.0060338	0.0459474	0.591029	-0.0169258	-0.0177366	0.184573	-0.462828	-0.420241
0.2	0.2	0.287964	0.215345	0.17449	0.92154	-0.197686	0.182677	0.178045	0.534072	0.841391	0.252534	0.522129	-0.711504	0.448097	0.255197	-0.887951	-0.293185	0.192594	0.599132	0.530545	-0.547534	-0.569219	-0.0758828	0.451154	-0.355586	-0.303106	0.152139	0.869435	0.941266	0.58182	0.570059	-0.550866	0.512668	0.776212	-0.234414	-0.642888	-0.757324	0.672689	0.17385	0.179311	-0.332279	0.174774	0.939792	0.663433	0.189892	0.174217	0.881787	0.985434	-0.604917
0.2	0.6	0.193025	0.194416	-0.50806	-0.648274	0.165321	0.336947	0.750979	-0.736776	-0.699236	-0.269165	-0.0621282	-0.872903	-1.22546	0.459091	-0.295495	-0.510645	0.196905	0.631438	1.40537	-0.432411	-0.392488	0.108602	0.113185	-0.318898	0.155941	0.393083	0.234314	0.711023	0.732945	-0.982692	-0.52196	0.454028	0.560638	0.681142	-0.518139	0.58295	1.03822	0.129953	0.181797	-1.17142	0.209578	0.675381	0.656182	0.188406	0.18113	0.56147	0.179015	-0.336611
0.2	0.8	0.199422	0.103095	0.156376	1.08918	0.22058	0.556781	1.09559	-1.12918	-0.147932	-0.236539	0.0753879	-0.84957	0.252317	0.518863	-0.19286	-0.544723	-0.0781788	0.492055	1.06791	0.354285	-0.640254	0.0295782	0.534087	-0.176779	0.159337	-0.228969	0.384556	0.424318	0.494058	-0.743037	-0.524314	0.148648	0.445978	0.250166	-0.38033	0.0518825	0.298593	0.101828	0.193967	-0.103282	0.18994	0.244463	0.414278	0.188691	0.19104	0.303898	-0.823699	-0.298426
MR.Corr2
0	0.2	0	0	0	0	0	0	0	0	0	0	0	0	0	0	0	0	0	0	0	0	0	0	0	0	0	0	0	0	0	0	0	0	0	0	0	0	0	0	0	0	0	0	0	0	0	0	0	0
0	0.6	0	0	0	0	0	0	0	0	0	0	0	0	0	0	0	0	0	0	0	0	0	0	0	0	0	0	0	0	0	0	0	0	0	0	0	0	0	0	0	0	0	0	0	0	0	0	0	0
0	0.8	0	0	0	0	0	0	0	0	0	0	0	0	0	0	0	0	0	0	0	0	0	0	0	0	0	0	0	0	0	0	0	0	0	0	0	0	0	0	0	0	0	0	0	0	0	0	0	0
0.2	0.2	0	0	0	0	0	0	0	0	0	0	0	0	0	0	0	0	0	0	0	0	0	0	0	0	0	0	0	0	0	0	0	0	0	0	0	0	0	0	0	0	0	0	0	0	0	0	0	0
0.2	0.6	0	0	0	0	0	0	0	0	0	0	0	0	0	0	0	0	0	0	0	0	0	0	0	0	0	0	0	0	0	0	0	0	0	0	0	0	0	0	0	0	0	0	0	0	0	0	0	0
0.2	0.8	0	0	0	0	0	0	0	0	0	0	0	0	0	0	0	0	0	0	0	0	0	0	0	0	0	0	0	0	0	0	0	0	0	0	0	0	0	0	0	0	0	0	0	0	0	0	0	0
MR.CUE
0	0.2	0	0	0	0	0	0	0	0	0	0	0	0	0	0	0	0	0	0	0	0	0	0	0	0	0	0	0	0	0	0	0	0	0	0	0	0	0	0	0	0	0	0	0	0	0	0	0	0
0	0.6	0	0	0	0	0	0	0	0	0	0	0	0	0	0	0	0	0	0	0	0	0	0	0	0	0	0	0	0	0	0	0	0	0	0	0	0	0	0	0	0	0	0	0	0	0	0	0	0
0	0.8	0	0	0	0	0	0	0	0	0	0	0	0	0	0	0	0	0	0	0	0	0	0	0	0	0	0	0	0	0	0	0	0	0	0	0	0	0	0	0	0	0	0	0	0	0	0	0	0
0.2	0.2	0	0	0	0	0	0	0	0	0	0	0	0	0	0	0	0	0	0	0	0	0	0	0	0	0	0	0	0	0	0	0	0	0	0	0	0	0	0	0	0	0	0	0	0	0	0	0	0
0.2	0.6	0	0	0	0	0	0	0	0	0	0	0	0	0	0	0	0	0	0	0	0	0	0	0	0	0	0	0	0	0	0	0	0	0	0	0	0	0	0	0	0	0	0	0	0	0	0	0	0
0.2	0.8	0	0	0	0	0	0	0	0	0	0	0	0	0	0	0	0	0	0	0	0	0	0	0	0	0	0	0	0	0	0	0	0	0	0	0	0	0	0	0	0	0	0	0	0	0	0	0	0
[truncated: 452 more columns]

## Sheet: Table S3
Causal effect estimates across 500 replicates
\theta	\rho
cisMR-cML-Marg-BIC
0	0.2	-0.0142003	-0.0428169	-0.000652722	0.0159002	0.000755066	-0.0309363	-0.015437	-0.0336957	-0.0156798	-0.0103097	-0.00718296	0.0138481	0.0187204	-0.00384777	-0.00140685	0.00620638	0.000849324	-0.0424409	-0.00170288	-0.0284591	-0.0080997	0.0213475	-0.0352	-0.00108975	0.0258948	0.0250979	-0.019809	-0.00443389	0.0116512	0.0161238	-0.0201355	0.0255316	-0.00162097	-0.0133245	0.0112377	0.00917162	-0.00455605	-0.0084028	-0.00618897	-0.0183207	-0.0240981	0.00951591	0.00882745	-0.00345947	0.00528231	-0.00840088	-0.011604	0.0181079
0	0.6	-0.0180547	-0.0418786	-0.0206331	0.0184057	0.017179	-0.0221655	-0.00996138	-0.0183474	-0.0155256	-0.0100684	-0.00298298	0.00686102	0.0206926	-0.00995521	0.00954393	0.0078325	-0.00237017	-0.0377125	0.00389305	-0.0170877	-0.02082	0.00514296	-0.0353818	-0.00671454	0.0300315	-0.00498154	-0.0171527	-0.000318018	0.00807796	0.0019208	-0.0151736	0.0283662	0.00233992	-0.0185881	0.0140614	-0.00629343	-0.00545584	-0.00917984	-0.00705668	-0.017837	-0.0266378	0.0150736	0.0083611	-0.0108981	0.0131778	-0.0127378	-0.0120368	0.0052831
0	0.8	-0.0186871	-0.0432569	-0.034113	0.017812	0.0182616	-0.021134	-0.0069203	-0.00574518	-0.0122755	-0.010064	-0.00259695	0.00174867	0.018993	-0.00822017	0.015885	0.0125318	-0.00181061	-0.0325502	0.00528232	0.00358989	-0.0262965	-0.00477539	-0.0329657	-0.00961803	0.0341082	-0.0227168	-0.0139221	0.000218746	-0.00510636	-0.00818153	-0.0153755	0.0253478	0.000475435	-0.0226107	0.0183554	-0.0161526	0.00361376	-0.00571592	-0.00681792	-0.011843	-0.0285526	0.0104903	0.0113151	-0.0110002	0.0145743	-0.0161635	-0.00605661	-0.00498791
0.2	0.2	0.179664	0.165437	0.196869	0.208227	0.209167	0.167685	0.178151	0.169938	0.189785	0.189407	0.193973	0.211243	0.2143	0.191537	0.202233	0.2116	0.199319	0.152153	0.194452	0.176289	0.203423	0.223527	0.16946	0.212977	0.218064	0.231363	0.178828	0.183594	0.212945	0.219541	0.173683	0.234948	0.205546	0.17099	0.217309	0.215139	0.206584	0.186214	0.198626	0.188043	0.177987	0.212314	0.21363	0.186224	0.209322	0.192641	0.184488	0.20837
0.2	0.6	0.172724	0.165284	0.176061	0.213631	0.23288	0.177669	0.180661	0.194422	0.188906	0.191522	0.194462	0.212172	0.222542	0.184709	0.215497	0.214456	0.196119	0.155725	0.200568	0.190641	0.179423	0.209667	0.172284	0.211654	0.215368	0.204344	0.180838	0.182512	0.216073	0.210341	0.179284	0.233653	0.207446	0.17299	0.22367	0.192113	0.198786	0.188381	0.19004	0.18851	0.178149	0.221313	0.212203	0.174515	0.211116	0.188487	0.187695	0.204473
0.2	0.8	0.172915	0.163191	0.163276	0.217298	0.238224	0.180803	0.18389	0.211125	0.191761	0.192869	0.19236	0.211917	0.224098	0.183471	0.220277	0.218492	0.197023	0.162422	0.202046	0.213637	0.16969	0.202238	0.175751	0.205323	0.217827	0.189679	0.183659	0.182772	0.20655	0.203773	0.181425	0.227686	0.205091	0.173759	0.230783	0.179798	0.202635	0.197315	0.187977	0.195762	0.17674	0.220467	0.214963	0.174169	0.210638	0.185304	0.19649	0.204544
cisMR-cML-Marg
0	0.2	-0.0171331	-0.0450053	-0.0013777	0.0150449	0.00156308	-0.0262527	-0.0131006	-0.0360924	-0.0195395	-0.0103453	-0.0135657	0.0116036	0.0111976	-0.00113248	0.00311227	0.00718162	-0.00344614	-0.0437202	0.00119548	-0.0346106	-0.0105494	0.0246318	-0.033541	-0.000598131	0.0256441	0.0183442	-0.0214562	-0.000553686	0.0201522	0.0135406	-0.0160906	0.0326593	-0.00377705	-0.0095903	0.00527582	0.0160632	-0.00305614	-0.00975805	-0.00619785	-0.0216218	-0.024369	0.0117469	0.00865324	0.00139965	0.00387256	-0.0138625	-0.0156926	0.0196379
0	0.6	-0.018373	-0.0393105	-0.0172593	0.0149777	0.0191642	-0.0122041	-0.00917524	-0.0141067	-0.0180732	-0.00778757	-0.00461318	0.00573454	0.0196306	-0.00987288	0.00744434	0.00807805	-0.00270891	-0.035328	0.00491776	-0.0194899	-0.0204048	0.00212342	-0.0338287	-0.00384145	0.0289272	-0.0153742	-0.0165222	-0.00314577	0.00777804	-0.000240223	-0.00645842	0.0267603	0.00718818	-0.015167	0.0115283	-0.00593747	-0.00277806	-0.00844082	-0.00813301	-0.0177255	-0.0240106	0.0238664	0.00787418	-0.0140718	0.00998905	-0.0166106	-0.0126164	0.0071171
0	0.8	-0.0151112	-0.0439819	-0.0347656	0.0170885	0.020612	-0.0115489	-0.0065487	-0.00429328	-0.012384	-0.00779807	-0.00532035	0.00116573	0.0171017	-0.00757029	0.0140396	0.0140093	-0.00239028	-0.0273367	0.00669082	0.00369282	-0.0260061	-0.00697269	-0.0331557	-0.0101766	0.0354511	-0.0294937	-0.0133004	-0.00214381	-0.0086117	-0.00861142	-0.0124955	0.0232001	0.00320253	-0.0228013	0.0176731	-0.0172307	0.00298588	-0.00541121	-0.00463522	-0.00887712	-0.0293049	0.0193783	0.00942192	-0.0119126	0.0140712	-0.0142296	-0.00564431	-0.00525287
0.2	0.2	0.174609	0.165024	0.197921	0.199829	0.214311	0.175043	0.179377	0.175358	0.188049	0.186746	0.184256	0.214356	0.21494	0.1914	0.20787	0.211847	0.197978	0.150691	0.196254	0.173034	0.205976	0.225079	0.171523	0.215235	0.21419	0.232822	0.180802	0.188372	0.216089	0.220443	0.179653	0.241627	0.205344	0.174292	0.215106	0.214203	0.207916	0.186163	0.198953	0.186422	0.177544	0.215869	0.215117	0.187282	0.208107	0.19005	0.183035	0.209726
0.2	0.6	0.172693	0.167397	0.180572	0.209637	0.234702	0.187873	0.179113	0.202047	0.185508	0.192331	0.191589	0.214141	0.222325	0.183977	0.215093	0.213523	0.196189	0.159569	0.199532	0.192229	0.18404	0.207348	0.173585	0.214215	0.21337	0.20006	0.181754	0.18012	0.218996	0.212014	0.186962	0.233744	0.212189	0.179385	0.221541	0.192422	0.199151	0.193548	0.187277	0.189786	0.18417	0.22665	0.209998	0.173919	0.207969	0.18615	0.191439	0.20556
0.2	0.8	0.174566	0.165414	0.163497	0.215352	0.23863	0.192326	0.182696	0.214051	0.191491	0.193383	0.190745	0.214579	0.22339	0.182514	0.219037	0.218937	0.196234	0.168644	0.202035	0.216908	0.172686	0.198846	0.175448	0.204234	0.216894	0.187148	0.185689	0.180612	0.205797	0.205793	0.184544	0.22669	0.207164	0.175168	0.232712	0.179751	0.201098	0.201796	0.190419	0.199651	0.177344	0.225987	0.21212	0.173827	0.210667	0.188468	0.199788	0.203862
True positives across 500 replicates
cisMR-cMLMarg--BIC
0	0.2	0	0	0	0	0	0	0	0	0	0	0	0	0	0	0	0	0	0	0	0	0	0	0	0	0	0	0	0	0	0	0	0	0	0	0	0	0	0	0	0	0	0	0	0	0	0	0	0
0	0.6	0	0	0	0	0	0	0	0	0	0	0	0	0	0	0	0	0	0	0	0	0	0	0	0	0	0	0	0	0	0	0	0	0	0	0	0	0	0	0	0	0	0	0	0	0	0	0	0
0	0.8	0	0	0	0	0	0	0	0	0	0	0	0	0	0	0	0	0	0	0	0	0	0	0	0	0	0	0	0	0	0	0	0	0	0	0	0	0	0	0	0	0	0	0	0	0	0	0	0
0.2	0.2	0	0	0	0	0	0	0	0	0	0	0	0	0	0	0	0	0	0	0	0	0	0	0	0	0	0	0	0	0	0	0	0	0	0	0	0	0	0	0	0	0	0	0	0	0	0	0	0
0.2	0.6	0	0	0	0	0	0	0	0	0	0	0	0	0	0	0	0	0	0	0	0	0	0	0	0	0	0	0	0	0	0	0	0	0	0	0	0	0	0	0	0	0	0	0	0	0	0	0	0
0.2	0.8	0	0	0	0	0	0	0	0	0	0	0	0	0	0	0	0	0	0	0	0	0	0	0	0	0	0	0	0	0	0	0	0	0	0	0	0	0	0	0	0	0	0	0	0	0	0	0	0
False positives across 500 replicates
cisMR-cMLMarg--BIC
0	0.2	0	0	0	0	0	0	0	0	0	0	0	0	0	0	0	0	0	0	0	0	0	0	0	0	0	0	0	0	0	0	0	0	0	0	0	0	0	0	0	0	0	0	0	0	0	0	0	0
0	0.6	0	0	0	0	0	0	0	0	0	0	0	0	0	0	0	0	0	0	0	0	0	0	0	0	0	0	0	0	0	0	0	0	0	0	0	0	0	0	0	0	0	0	0	0	0	0	0	0
0	0.8	0	0	0	0	0	0	0	0	0	0	0	0	0	0	0	0	0	0	0	0	0	0	0	0	0	0	0	0	0	0	0	0	0	0	0	0	0	0	0	0	0	0	0	0	0	0	0	0
0.2	0.2	0	0	0	0	0	0	0	0	0	0	0	0	0	0	0	0	0	0	0	0	0	0	0	0	0	0	0	0	0	0	0	0	0	0	0	0	0	0	0	0	0	0	0	0	0	0	0	0
0.2	0.6	0	0	0	0	0	0	0	0	0	0	0	0	0	0	0	0	0	0	0	0	0	0	0	0	0	0	0	0	0	0	0	0	0	0	0	0	0	0	0	0	0	0	0	0	0	0	0	0
0.2	0.8	0	0	0	0	0	0	0	0	0	0	0	0	0	0	0	0	0	0	0	0	0	0	0	0	0	0	0	0	0	0	0	0	0	0	0	0	0	0	0	0	0	0	0	0	0	0	0	0
[truncated: 452 more columns]

## Sheet: Table S4
Causal effect estimates across 500 replicates
\theta
cisMR-cML-Marg-BIC
0	0.2	0.00331891	-0.0191053	-0.67859	0.322209	0.0105017	0.0445982	0.303988	0.237584	0.120586	-0.270582	0.146789	-0.304074	-0.199827	0.040841	0.0298741	0.0601393	-0.202377	-0.00777931	0.286318	0.0113138	0.0370507	-0.040352	2.362e-05	0.0972136	0.00735602	-0.335097	-0.0129099	-0.0117059	0.128021	-0.199145	0.505055	-0.0817437	-0.0237792	-0.17006	-0.508499	-0.142025	-0.0877	0.084066	0.360518	0.0197367	-0.25574	-0.0206039	0.125202	0.152165	0.0159214	-0.0323625	-0.203806	-0.356275
0	0.6	0.0761487	-0.529801	-1.01379	0.145044	-0.322825	-0.131493	0.614299	-0.466841	-0.568603	-0.435522	0.602333	-0.820279	-0.377067	0.554432	-0.071659	0.0268219	-0.840484	0.082817	0.958982	-0.0171843	0.445324	-0.571603	0.241669	0.0536126	0.510218	-0.651585	-0.0212979	0.254176	0.0508963	-0.569633	-0.097979	-0.590259	-0.171554	-0.480673	-0.868271	0.205999	0.0370813	0.282136		0.0211533	-0.503458	-0.500289	-0.414702	0.587608	-0.67309	-0.427266	-0.0355512	-0.894718
0	0.8	0.735856	-0.499496	0.517355	0.399732	-0.620219	-0.693608	0.749476	-0.596473	-0.686288	-0.0355763	0.845191	-0.9397	-0.568075	0.253079	-0.503686	-0.476392		0.380967	1.02769	-0.270446	0.156926	-0.850138	-0.324036	0.00142243	0.647749	0.038721	0.214415		-0.339011	-0.635023	0.309419		-0.436867		-1.00606	0.238794	0.0955177	0.480497		-0.308862	-0.679265	0.938414	0.661574	0.986701		-0.160929	-0.51336	-0.943362
0.2	0.2	0.198017	0.156457	0.0602468	0.526896	0.202213	0.248237	0.500823	0.0805228	0.23263	-0.0786124	0.356821	-0.105296	-0.000709931	0.250355	0.219595	0.200013	-0.0159197	0.195204	0.497656	0.205147	0.248248	0.175149	0.202236	0.300097	0.185539	0.147517	0.183251	0.191086	0.464336	0.00815366	0.293608	0.103599	0.166255	0.126428	-0.380775	0.0445958	0.0994167	0.277799	0.522706	0.232169	-0.0642698	0.524558	0.315657	0.356961	-0.115823	0.166998	0.00414091	-0.202389
0.2	0.6	0.30861	-0.326668	-0.828437	0.332835	-0.146535	0.0736233	0.81043	-0.515488	-0.382118	-0.577843	0.843465	-0.649242	-0.138999	0.580494	0.101741	0.204361	-0.660003	0.274291	1.07105	0.129339	-0.493588	-0.505379	-0.0993929	0.254913	0.698829	-0.448296	0.184172	0.487128	0.324018	-0.453416	0.109896	-0.537765	0.0353368	-0.304353	-0.709965	-0.288492	0.195584	0.470994	-0.784473	0.214802	-0.161571	-0.300241	0.511856	1.05923	-0.51441	-0.227759	0.158184	-0.626203
0.2	0.8	0.862814	-0.330968	0.647439	0.696665	-0.436505	-0.504717	0.941611	-0.585521	-0.635203	-0.661428	1.03865	-0.731617	-0.380185	0.459332	-0.338257	-0.435164		0.965863	1.23219	-0.0784641	0.521451	-0.670608	-0.0655889	0.190359	0.940484	0.23581	0.40581		-0.122998	-0.559577	0.512433		-0.340287	-0.631678	-0.911349	0.473714	0.293378	0.673664		-0.120494	-0.489983	1.12588	0.834316	1.33045	2.01888	0.118934	-0.168102	-0.746112
cisMR-cML-Marg
0	0.2	0.00130535	-0.048009	-0.399277	0.311648	0.0140342	0.0365129	0.28957	0.0955003	0.0229175	-0.229749	0.132361	-0.39675	-0.213387	0.0234714	0.0356838	-0.142687	-0.224205	0.000880463	0.293699	0.0110121	0.0490846	-0.0463901	-0.0337257	0.0787594	0.00590476	-0.247398	-0.0158133	-0.0138371	0.180915	-0.187858	0.150918	-0.0650545	-0.0033954	-0.140811	-0.533641	-0.280751	-0.0464197	0.0758066	0.253784	-0.000859518	-0.224882	0.0633648	0.178487	-0.00139487	-0.0447729	-0.0913471	-0.18495	-0.321672
0	0.6	0.131218	-0.413834	-0.820515	0.253582	-0.317814	-0.12035	0.605732	-0.414425	-0.460873	-0.366136	0.621714	-0.662494	-0.415449	0.400218	-0.0665319	-0.0664777	-0.724881	0.286247	0.86123	-0.0362507	0.229075	-0.54144	-0.23854	0.0544803	0.49882	-0.639826	-0.0429388	0.271633	0.0332539	-0.61926	-0.095689	-0.603201	-0.189924	-0.439317	-0.834201	-0.347899	0.0277631	0.119983	-0.806419	-0.0162976	-0.365295	0.046874	0.267696	0.629084	0.362515	-0.402047	-0.129015	-0.854391
0	0.8	0.774796	-0.521157	-0.772382	0.410285	-0.59852	-0.15736	0.733067	-0.635358	-0.682418	-0.081715	0.850214	-0.924815	-0.633374	0.482839	-0.500497	-0.547064	-0.629166	0.427744	1.00785	-0.264523	0.0990476	-0.872892	-0.32632	0.0791183	0.718955	-0.112727	0.32766		-0.337979	-0.766351	0.311201		-0.46752	0.35361	-1.04238	0.0688457	0.0956985	0.23262		-0.313451	-0.684132	0.975601	0.682968	1.02277	2.26989	-0.128009	-0.425652	-0.961062
0.2	0.2	0.194688	0.168559	-0.193344	0.512155	0.204886	0.250904	0.484644	0.210765	0.197673	-0.0497444	0.350446	-0.209091	-0.0130099	0.235072	0.222811	0.18266	-0.100605	0.195516	0.508491	0.207954	0.239013	0.142195	0.202714	0.281453	0.152616	-0.00777086	0.183021	0.197102	0.467019	0.0285513	0.243672	0.125717	0.174667	0.174724	-0.386558	-0.259368	0.0451775	0.276935	0.49131	0.224352	-0.0597996	0.315561	0.350071	0.0762514	0.18087	0.111263	0.0219501	-0.144665
0.2	0.6	0.28309	-0.236546	-0.81318	0.42642	-0.180184	0.0576923	0.780505	-0.323001	-0.342043	-0.411316	0.850177	-0.613082	-0.310338	0.547778	0.0885327	-0.0916364	-0.58547	0.294539	1.08803	0.137309	-0.185502	-0.429624	-0.0476835	0.25234	0.588666	-0.448923	0.0987051	0.343938	0.263907	-0.469373	0.108078	-0.463662	0.0383046	-0.268296	-0.735135	-0.141813	0.228217	0.360485	-0.786665	0.183211	-0.165974	-0.143039	0.396707	1.17718	-0.0733818	-0.251059	0.0289576	-0.644
0.2	0.8	0.864312	-0.326583	0.101953	0.640052	-0.446181	-0.432226	0.927162	-0.474773	-0.568386	-0.0307008	1.0451	-0.697966	-0.40711	0.575155	-0.337083	-0.471312	0.0797861	0.641638	1.21851	-0.0733106	0.229421	-0.647406	-0.0588922	0.264848	0.901434	0.171546	0.507387	-0.022706	-0.123601	-0.577856	0.527846	-0.517562	-0.293155	0.181614	-0.838327	0.115405	0.289547	0.274152	2.228	-0.143788	-0.493353	1.23362	0.850473	1.31456	2.0054	0.0985815	-0.278564	-0.751797
True positives across 500 replicates
cisMR-cMLMarg--BIC
0	0.2	2	4	3	2	4	4	3	2	3	4	4	4	3	4	3	4	4	4	4	3	4	3	4	2	4	3	4	3	4	3	4	4	4	4	3	4	4	3	4	3	2	4	4	4	4	3	4	3
0	0.6	3	4	2	3	3	3	3	3	3	4	4	1	3	4	3	3	3	3	3	3	3	3	4	2	4	2	4	3	3	4	2	3	3	3	1	4	3	4	0	3	4	4	4	4	4	3	4	2
0	0.8	2	3	3	2	3	4	3	4	4	3	2	1	3	3	3	3	0	3	2	3	3	3	4	2	4	3	4	0	3	4	3	0	3	0	2	3	4	3	0	2	3	3	4	3	0	2	3	2
0.2	0.2	2	4	4	2	4	4	3	4	4	4	4	4	3	4	3	3	4	4	4	3	4	3	4	2	4	4	4	3	3	3	4	4	4	4	2	4	4	3	4	3	2	4	4	4	3	3	4	3
0.2	0.6	3	4	2	3	3	3	3	3	3	3	2	1	3	4	3	3	4	3	4	3	4	4	4	2	4	2	4	3	2	4	3	3	3	3	1	4	4	4	3	3	3	4	3	3	4	3	4	3
0.2	0.8	2	3	3	1	3	4	3	3	3	3	2	1	3	3	3	3	0	2	1	3	3	3	4	2	3	3	4	0	3	4	3	0	3	4	1	4	3	3	0	2	3	3	4	2	0	3	4	2
False positives across 500 replicates
cisMR-cMLMarg--BIC
0	0.2	2	2	2	3	1	1	1	4	1	3	1	2	2	1	1	2	3	1	1	1	3	1	1	0	4	2	1	2	2	2	2	3	0	2	3	2	3	3	2	2	4	3	2	2	3	1	2	2
0	0.6	4	4	3	5	3	3	2	3	3	4	1	2	4	4	5	3	3	4	2	4	5	3	4	0	4	4	4	4	4	4	4	4	1	2	0	4	4	4	0	4	4	4	4	4	4	3	4	1
0	0.8	2	5	5	5	3	4	3	4	3	4	0	0	5	5	5	5	0	5	0	4	5	2	4	2	4	4	4	0	5	4	5	0	2	0	3	4	4	5	0	5	5	5	4	2	0	3	5	1
0.2	0.2	2	3	4	2	1	1	1	2	1	3	1	2	2	1	1	1	3	1	1	1	3	1	1	0	4	4	1	2	2	2	2	3	0	3	2	2	2	3	1	2	4	2	2	2	4	1	2	3
0.2	0.6	4	4	3	5	4	3	2	5	2	3	0	4	5	2	5	3	4	4	0	3	4	2	4	0	4	4	4	4	4	4	4	5	1	3	4	3	4	4	5	4	5	4	5	2	4	3	4	1
0.2	0.8	2	4	5	4	3	4	3	3	2	3	0	4	5	5	5	3	0	2	0	4	5	3	4	2	3	4	4	0	5	4	5	0	4	4	2	4	4	5	0	5	5	5	4	1	0	1	4	1
[truncated: 452 more columns]

## Sheet: Table S5
Causal effect estimates across 500 replicates
\theta	\rho
cisMR-cML-BIC
0	0.2	-0.00809966	0.0213474	-0.0352	-0.00108967	0.0258948	0.0250973	-0.019809	-0.00443389	0.0116512	0.0161238	-0.0201354	0.0255316	-0.00162087	-0.0133245	0.0112378	0.00917164	-0.00455608	-0.00840273	-0.00618892	-0.0183207	-0.0240981	0.00951618	0.00882745	-0.00345938	0.00528248	-0.00840143	-0.0116039	0.018108	-0.0248341	-0.0183622	0.0116846	0.0418998	-0.02642	-0.00554233	-0.00058114	-0.00278762	-0.0043795	-0.0109923	0.0292353	0.0311423	-0.0198371	-0.0202533	0.018543	-0.00370396	0.014107	-0.0201355	-0.00482105	-0.0112961
0	0.6	-0.0208193	0.0051431	-0.0353818	-0.00671452	0.0300316	-0.00498154	-0.0171527	-0.000318069	0.00807796	0.00192096	-0.0151736	0.0283662	0.00233995	-0.018588	0.0140614	-0.00629336	-0.00545584	-0.00917977	-0.0070567	-0.017837	-0.0266378	0.0150739	0.0083611	-0.0108981	0.0131778	-0.0127383	-0.0120368	0.00528302	-0.0225156	0.0167032	0.00995887	0.0431896	-0.0194323	-0.0166845	0.0220258	-0.00907877	-0.0219318	0.00313965	0.0108717	0.0213303	-0.0211481	-0.0189089	0.0162521	-0.00635473	0.0179843	-0.00952001	0.00538158	-0.0181608
0	0.8	-0.0186871	-0.0432567	-0.034113	0.0178121	0.0182616	-0.0211341	-0.0069203	-0.00574484	-0.0122755	-0.010064	-0.00259695	0.00174867	0.0189927	-0.00822006	0.015885	0.0125318	-0.00181062	-0.0325502	0.00528242	0.00358988	-0.0262959	-0.0047753	-0.0329657	-0.009618	0.0341082	-0.0227161	-0.0139221	0.000218746	-0.00510636	-0.00818153	-0.0153756	0.0253478	0.000475413	-0.0226107	0.0183555	-0.0161524	0.00361367	-0.00571592	-0.00681793	-0.011843	-0.0285526	0.0104907	0.0113151	-0.0110002	0.0145743	-0.016164	-0.00605662	-0.00498791
0.2	0.2	0.203424	0.223529	0.169466	0.212974	0.218077	0.231343	0.17883	0.183594	0.212945	0.219553	0.17368	0.234931	0.205546	0.17099	0.217321	0.215152	0.206583	0.186214	0.198626	0.188035	0.177983	0.212326	0.213642	0.186223	0.209322	0.19263	0.184479	0.208369	0.162921	0.223262	0.223642	0.242246	0.160332	0.205597	0.220918	0.193954	0.198506	0.191709	0.222458	0.226755	0.169805	0.183889	0.211554	0.183979	0.222921	0.189968	0.193798	0.177503
0.2	0.6	0.179423	0.209677	0.172291	0.211651	0.215378	0.204333	0.180841	0.182512	0.216086	0.210341	0.179273	0.233637	0.207446	0.172979	0.223657	0.192113	0.198786	0.188382	0.190041	0.188513	0.178145	0.221332	0.212213	0.174521	0.211116	0.188478	0.187686	0.204473	0.165632	0.225395	0.220212	0.243007	0.164848	0.192259	0.240597	0.180679	0.179084	0.205308	0.200067	0.217486	0.170306	0.190804	0.207476	0.182482	0.227321	0.205843	0.202786	0.169501
0.2	0.8	0.172922	0.163192	0.163276	0.2173	0.238225	0.180798	0.183891	0.211139	0.191751	0.19287	0.192361	0.2119	0.224102	0.183471	0.22029	0.218504	0.197031	0.162422	0.202037	0.21365	0.16969	0.202229	0.17576	0.205323	0.217839	0.189679	0.18365	0.182772	0.206539	0.203776	0.181425	0.209498	0.205091	0.173759	0.230784	0.179794	0.202626	0.197316	0.18797	0.195751	0.176736	0.220485	0.214974	0.174175	0.210638	0.185304	0.196482	0.204544
cisMR-cML
0	0.2	-0.00204019	0.0264844	-0.0339286	-0.000927964	0.0223437	0.0353634	-0.0218512	-0.00138214	0.0207273	0.0133229	-0.0220909	0.0208243	-0.00220279	-0.0158591	0.00585247	0.0201939	-0.00129969	-0.00872762	-0.0079237	-0.0194057	-0.0226783	0.00291127	0.0154207	-0.00222108	0.00354915	-0.0138384	-0.0104576	0.0138517	-0.0281925	-0.012337	0.0151184	0.0374259	-0.0223436	-0.00830379	-0.00365954	-0.00121552	-0.00757132	-0.00890178	0.0180139	0.0303717	-0.0171455	-0.0304941	0.0204087	-0.00038499	0.0118839	-0.0195449	-0.00567762	-0.0091486
0	0.6	-0.0230641	0.0255597	-0.034236	-0.00840791	0.0272471	0.0263456	-0.0146958	0.000650402	0.031305	0.00701126	-0.0089149	0.0262794	-6.9578e-05	-0.020179	0.0146706	0.00646789	-0.00467971	-0.0177059	-0.00682207	-0.0177362	-0.0297384	0.0096383	0.0106725	-0.0102515	0.0113901	-0.0140566	-0.0110416	0.00172216	-0.0198105	0.0155716	0.0140215	0.0391427	-0.0157772	-0.0162443	0.0138045	-0.00311438	-0.0256457	0.0061265	0.00819673	0.0258847	-0.0201801	-0.0286463	0.0182386	-0.0138186	0.0167517	-0.0161816	0.000853997	-0.0157215
0	0.8	-0.0168114	-0.0287521	-0.0380194	0.0196566	0.0321561	-0.021357	-0.00705441	-0.0116076	-0.0172061	-0.0119586	-0.00757327	0.0147038	0.0339538	-0.00383559	0.0113602	0.0169046	0.000222469	-0.0300838	0.00631941	-0.0246193	-0.0373187	0.0131024	-0.0344197	-0.00993383	0.0295878	0.0111754	-0.0114533	0.00121619	0.0372032	0.00311394	-0.00241078	0.0227761	-0.00462999	-0.0247198	0.0146212	-0.00345844	-0.00205764	-0.021705	-0.00689985	-0.0131489	-0.0334492	0.00521714	0.0214168	-0.011667	0.0134574	-0.00344607	-0.0101317	-0.00146132
0.2	0.2	0.213356	0.235366	0.168194	0.214005	0.215371	0.240719	0.184421	0.186615	0.216153	0.215475	0.177139	0.230818	0.205084	0.168084	0.214336	0.220062	0.206406	0.185222	0.196554	0.191238	0.178799	0.214818	0.222504	0.184718	0.211674	0.191214	0.183652	0.207956	0.160069	0.215193	0.228078	0.241191	0.167189	0.213047	0.21222	0.193795	0.1907	0.194937	0.21757	0.228443	0.174572	0.178455	0.21518	0.177977	0.221196	0.192802	0.192355	0.178971
0.2	0.6	0.192834	0.228767	0.173767	0.211257	0.213562	0.220597	0.178242	0.185472	0.233734	0.214302	0.184932	0.222815	0.208504	0.169461	0.221149	0.184849	0.200843	0.1757	0.187007	0.189532	0.180191	0.230716	0.229887	0.175403	0.210851	0.199306	0.188987	0.207369	0.167693	0.228196	0.225708	0.245156	0.171272	0.203378	0.239155	0.182754	0.178093	0.210244	0.200845	0.216332	0.171952	0.184036	0.208646	0.174119	0.229078	0.199299	0.200013	0.173663
0.2	0.8	0.172949	0.175207	0.163915	0.207788	0.238672	0.179159	0.182569	0.199561	0.186399	0.194365	0.179808	0.217335	0.227778	0.184068	0.220185	0.225796	0.196915	0.158649	0.198142	0.206842	0.163574	0.234613	0.178828	0.206953	0.216323	0.208238	0.179692	0.183395	0.22692	0.216355	0.185979	0.217836	0.211226	0.169975	0.229232	0.176289	0.203413	0.161739	0.183275	0.194147	0.175069	0.229818	0.244065	0.170966	0.208103	0.198583	0.188001	0.206727
cisMR-Lasso-BIC
0	0.2	-0.0142003	-0.0428168	-0.00065279	0.0159002	0.000754884	-0.0309362	-0.015437	-0.0336952	-0.0156799	-0.0103097	-0.00718295	0.0138481	0.0187203	-0.00384776	-0.00140684	0.00620639	0.000849424	-0.0424408	-0.00170279	-0.0284593	-0.00809988	0.0213475	-0.0352	-0.00108968	0.0258948	0.0250977	-0.019809	-0.00443388	0.0116513	0.0161238	-0.0201356	0.0255315	-0.00162093	-0.0133245	0.0112377	0.00917159	-0.00455598	-0.00840277	-0.00618896	-0.0183207	-0.0240981	0.00951608	0.00882747	-0.00345937	0.00528246	-0.00840116	-0.0116039	0.0181079
0	0.6	-0.0180547	-0.0418785	-0.020633	0.0184056	0.0171791	-0.0221654	-0.00996136	-0.0183472	-0.0155256	-0.0100685	-0.00298297	0.00686121	0.0206925	-0.00995522	0.00954394	0.00783252	-0.00237016	-0.0377125	0.00389312	-0.0170875	-0.0208197	0.00514303	-0.0353817	-0.00671453	0.0300315	-0.00498164	-0.0171527	-0.000318048	0.00807806	0.00192087	-0.0151737	0.0283661	0.00234001	-0.0185881	0.0140613	-0.0062934	-0.00545589	-0.00917981	-0.00705673	-0.017837	-0.0266378	0.0150738	0.00836112	-0.0108981	0.0131778	-0.012738	-0.0120368	0.00528305
0	0.8	-0.0186872	-0.0432568	-0.0341129	0.0178119	0.0182618	-0.0211339	-0.00692032	-0.005745	-0.0122755	-0.010064	-0.00259694	0.00174869	0.0189929	-0.00822016	0.0158851	0.0125318	-0.00181049	-0.0325501	0.00528237	0.00359007	-0.0262963	-0.00477535	-0.0329656	-0.00961802	0.0341082	-0.0227165	-0.0139222	0.000218767	-0.00510646	-0.00818151	-0.0153757	0.0253478	0.00047547	-0.0226107	0.0183553	-0.0161525	0.00361372	-0.00571595	-0.00681796	-0.011843	-0.0285526	0.0104905	0.0113151	-0.0110002	0.0145743	-0.0161637	-0.00605664	-0.00498796
0.2	0.2	0.179671	0.165433	0.196872	0.208222	0.20916	0.167681	0.178155	0.169933	0.189772	0.189416	0.193969	0.211236	0.214305	0.191534	0.202229	0.211592	0.199315	0.152151	0.194447	0.176282	0.203416	0.223534	0.169463	0.212981	0.21807	0.231354	0.178833	0.183597	0.21295	0.219549	0.173677	0.234942	0.205551	0.170995	0.217316	0.215146	0.206579	0.186209	0.198622	0.18804	0.17798	0.21232	0.213637	0.18622	0.209328	0.192636	0.184483	0.208363
0.2	0.6	0.172729	0.16528	0.176054	0.213637	0.232871	0.177661	0.180665	0.194418	0.188919	0.191516	0.194459	0.212165	0.222536	0.184705	0.215503	0.214461	0.196115	0.155723	0.200564	0.190646	0.179427	0.209672	0.172288	0.211646	0.215373	0.204339	0.180844	0.182514	0.21608	0.210334	0.179275	0.233646	0.20745	0.172985	0.223665	0.192117	0.198789	0.188378	0.190046	0.188518	0.178141	0.221322	0.212207	0.174518	0.211121	0.188483	0.187692	0.204467
0.2	0.8	0.172919	0.163188	0.163274	0.217307	0.238215	0.180795	0.183894	0.21113	0.191756	0.192865	0.192357	0.211909	0.224091	0.183475	0.220286	0.218499	0.197027	0.162419	0.202042	0.213643	0.169692	0.202233	0.175756	0.205318	0.217833	0.189683	0.183654	0.182775	0.206545	0.203769	0.181428	0.227679	0.205094	0.173753	0.230792	0.17979	0.20263	0.197311	0.187975	0.195758	0.176733	0.220477	0.214969	0.174172	0.210644	0.185309	0.196487	0.204539
cisMR-Lasso
0	0.2	-0.0130044	-0.0432966	-1.54802e-05	0.0113183	-0.000423689	-0.0295834	-0.0178744	-0.0364354	-0.0207347	-0.00785234	-0.00774433	0.0104306	0.00967926	-0.0034161	0.00191931	0.00834209	0.00141006	-0.0394803	-0.00468631	-0.0311515	-0.00823932	0.0228866	-0.0340373	0.000205496	0.0234504	0.0284559	-0.0187017	-0.00320002	0.0204744	0.0181287	-0.0207148	0.025764	-0.0061826	-0.0114545	0.00782983	0.0134403	-0.00160855	-0.00938596	-0.00894434	-0.0174056	-0.0232479	-9.67641e-05	0.00950692	-0.00195179	0.00152702	-0.0180239	-0.0130395	0.0197448
0	0.6	-0.0168893	-0.044309	-0.0172546	0.0201915	0.0199249	-0.0228348	-0.00948441	-0.0268408	-0.0189819	-0.00729422	-0.00213499	0.0122976	0.0284723	-0.00952545	0.0108657	0.00913215	-0.00138536	-0.0337928	-0.00499113	-0.0235043	-0.0197098	0.0148674	-0.0364674	-0.00157911	0.0282788	0.0103611	-0.0202211	-0.000255122	0.014953	0.00747473	-0.0103045	0.0280562	-0.00177134	-0.0202025	0.0127847	0.00449611	0.000628888	-0.0188194	-0.0116455	-0.015856	-0.027324	-0.000347955	0.0119847	-0.012829	0.00872916	-0.0292754	-0.0138279	0.0128932
0	0.8	-0.0192145	-0.0319763	-0.0335517	0.0216801	0.0279928	-0.0191366	-0.00653633	-0.0275814	-0.0120153	-0.0128867	-0.000771073	0.0196446	0.0363324	-0.00560343	0.0142397	0.0123346	-0.00205478	-0.0355686	0.000660385	-0.0148274	-0.0178944	0.00988576	-0.030088	-0.0100774	0.0335369	-0.000546564	-0.0160266	0.00206931	-0.00309599	-0.00249947	-0.0106257	0.0244934	0.000681681	-0.0247933	0.0159518	-0.01008	0.00287072	-0.0111476	-0.00858634	-0.0127229	-0.0321888	-0.0083499	0.0132074	-0.0128729	0.011011	-0.0331057	-0.00887112	0.00975536
0.2	0.2	0.181656	0.164312	0.196311	0.204801	0.209105	0.166524	0.175007	0.167306	0.186243	0.190593	0.196394	0.208811	0.211395	0.192503	0.207209	0.214023	0.200957	0.156604	0.190969	0.176811	0.208435	0.224911	0.170682	0.216378	0.2171	0.234621	0.179852	0.185814	0.220258	0.22401	0.172172	0.238494	0.198897	0.171499	0.213412	0.21017	0.209952	0.185396	0.195659	0.189692	0.179513	0.20862	0.213603	0.188283	0.20932	0.184576	0.185678	0.207116
0.2	0.6	0.171041	0.169988	0.178326	0.212351	0.229053	0.178997	0.182734	0.183979	0.190157	0.189325	0.19693	0.216382	0.221249	0.185596	0.213313	0.213163	0.198125	0.152953	0.196715	0.179593	0.183588	0.22709	0.174274	0.21252	0.213625	0.21294	0.179691	0.183137	0.216557	0.211867	0.184865	0.22603	0.205883	0.171538	0.224741	0.197604	0.20332	0.179214	0.191097	0.189204	0.178525	0.220265	0.223119	0.174223	0.208188	0.189944	0.187074	0.205159
0.2	0.8	0.173496	0.184137	0.165789	0.220602	0.243673	0.181511	0.182946	0.198901	0.186616	0.193907	0.193948	0.211914	0.227622	0.182547	0.219857	0.22005	0.197843	0.16548	0.195591	0.197198	0.18799	0.207877	0.178188	0.206761	0.217572	0.197899	0.185452	0.183552	0.206977	0.207124	0.180137	0.219035	0.203026	0.174305	0.232031	0.181623	0.202748	0.187958	0.187605	0.197375	0.175487	0.211157	0.219132	0.173794	0.209529	0.162688	0.191014	0.206523
True positives across 500 replicates
cisMR-cML-BIC
0	0.2	0	0	0	0	0	0	0	0	0	0	0	0	0	0	0	0	0	0	0	0	0	0	0	0	0	0	0	0	0	0	0	0	0	0	0	0	0	0	0	0	0	0	0	0	0	0	0	0
0	0.6	0	0	0	0	0	0	0	0	0	0	0	0	0	0	0	0	0	0	0	0	0	0	0	0	0	0	0	0	0	0	0	0	0	0	0	0	0	0	0	0	0	0	0	0	0	0	0	0
0	0.8	0	0	0	0	0	0	0	0	0	0	0	0	0	0	0	0	0	0	0	0	0	0	0	0	0	0	0	0	0	0	0	0	0	0	0	0	0	0	0	0	0	0	0	0	0	0	0	0
0.2	0.2	0	0	0	0	0	0	0	0	0	0	0	0	0	0	0	0	0	0	0	0	0	0	0	0	0	0	0	0	0	0	0	0	0	0	0	0	0	0	0	0	0	0	0	0	0	0	0	0
0.2	0.6	0	0	0	0	0	0	0	0	0	0	0	0	0	0	0	0	0	0	0	0	0	0	0	0	0	0	0	0	0	0	0	0	0	0	0	0	0	0	0	0	0	0	0	0	0	0	0	0
0.2	0.8	0	0	0	0	0	0	0	0	0	0	0	0	0	0	0	0	0	0	0	0	0	0	0	0	0	0	0	0	0	0	0	0	0	0	0	0	0	0	0	0	0	0	0	0	0	0	0	0
cisMR-Lasso-BIC
0	0.2	0	0	0	0	0	0	0	0	0	0	0	0	0	0	0	0	0	0	0	0	0	0	0	0	0	0	0	0	0	0	0	0	0	0	0	0	0	0	0	0	0	0	0	0	0	0	0	0
0	0.6	0	0	0	0	0	0	0	0	0	0	0	0	0	0	0	0	0	0	0	0	0	0	0	0	0	0	0	0	0	0	0	0	0	0	0	0	0	0	0	0	0	0	0	0	0	0	0	0
0	0.8	0	0	0	0	0	0	0	0	0	0	0	0	0	0	0	0	0	0	0	0	0	0	0	0	0	0	0	0	0	0	0	0	0	0	0	0	0	0	0	0	0	0	0	0	0	0	0	0
0.2	0.2	0	0	0	0	0	0	0	0	0	0	0	0	0	0	0	0	0	0	0	0	0	0	0	0	0	0	0	0	0	0	0	0	0	0	0	0	0	0	0	0	0	0	0	0	0	0	0	0
0.2	0.6	0	0	0	0	0	0	0	0	0	0	0	0	0	0	0	0	0	0	0	0	0	0	0	0	0	0	0	0	0	0	0	0	0	0	0	0	0	0	0	0	0	0	0	0	0	0	0	0
0.2	0.8	0	0	0	0	0	0	0	0	0	0	0	0	0	0	0	0	0	0	0	0	0	0	0	0	0	0	0	0	0	0	0	0	0	0	0	0	0	0	0	0	0	0	0	0	0	0	0	0
False positives across 500 replicates
cisMR-cML-BIC
0	0.2	0	0	0	0	0	0	0	0	0	0	0	0	0	0	0	0	0	0	0	0	0	0	0	0	0	0	0	0	0	1	0	0	0	0	0	0	0	0	0	0	0	0	0	0	0	0	0	0
0	0.6	0	0	0	0	0	0	0	0	0	0	0	0	0	0	0	0	0	0	0	0	0	0	0	0	0	0	0	0	0	1	0	0	0	0	0	0	0	0	0	0	0	0	0	0	0	0	0	0
0	0.8	0	0	0	0	0	0	0	0	0	0	0	0	0	0	0	0	0	0	0	0	0	0	0	0	0	0	0	0	0	0	0	0	0	0	0	0	0	0	0	0	0	0	0	0	0	0	0	0
0.2	0.2	0	0	0	0	0	0	0	0	0	0	0	0	0	0	0	0	0	0	0	0	0	0	0	0	0	0	0	0	0	0	0	0	0	0	0	0	0	0	0	0	0	0	0	0	0	0	0	0
0.2	0.6	0	0	0	0	0	0	0	0	0	0	0	0	0	0	0	0	0	0	0	0	0	0	0	0	0	0	0	0	0	0	0	0	0	0	0	0	0	0	0	0	0	0	0	0	0	0	0	0
0.2	0.8	0	0	0	0	0	0	0	0	0	0	0	0	0	0	0	0	0	0	0	0	0	0	0	0	0	0	0	0	0	0	0	1	0	0	0	0	0	0	0	0	0	0	0	0	0	0	0	0
cisMR-Lasso-BIC
0	0.2	0	0	0	0	0	0	0	0	0	0	0	0	0	0	0	0	0	0	0	0	0	0	0	0	0	0	0	0	0	0	0	0	0	0	0	0	0	0	0	0	0	0	0	0	0	0	0	0
0	0.6	0	0	0	0	0	0	0	0	0	0	0	0	0	0	0	0	0	0	0	0	0	0	0	0	0	0	0	0	0	0	0	0	0	0	0	0	0	0	0	0	0	0	0	0	0	0	0	0
0	0.8	0	0	0	0	0	0	0	0	0	0	0	0	0	0	0	0	0	0	0	0	0	0	0	0	0	0	0	0	0	0	0	0	0	0	0	0	0	0	0	0	0	0	0	0	0	0	0	0
0.2	0.2	0	0	0	0	0	0	0	0	0	0	0	0	0	0	0	0	0	0	0	0	0	0	0	0	0	0	0	0	0	0	0	0	0	0	0	0	0	0	0	0	0	0	0	0	0	0	0	0
0.2	0.6	0	0	0	0	0	0	0	0	0	0	0	0	0	0	0	0	0	0	0	0	0	0	0	0	0	0	0	0	0	0	0	0	0	0	0	0	0	0	0	0	0	0	0	0	0	0	0	0
0.2	0.8	0	0	0	0	0	0	0	0	0	0	0	0	0	0	0	0	0	0	0	0	0	0	0	0	0	0	0	0	0	0	0	0	0	0	0	0	0	0	0	0	0	0	0	0	0	0	0	0
[truncated: 452 more columns]

## Sheet: Table S6
Causal effect estimates across 500 replicates
\theta	\rho
cisMR-cML-BIC
0	0.2	0.0396423	-0.0460958	0.0521244	0.0388228	-0.00853457	-0.0427786	0.00489272	0.000911645	0.0625084	0.0377494	-0.0172983	-0.00432524	-0.0129546	0.00230017	0.0144768	0.018172	-0.0300492	-0.0316011	-0.00637114	-0.00112465	-0.00786744	-0.00328322	0.0222028	-0.00654714	-0.0185964	0.0232304	0.00731189	0.0376308	-0.00355857	-0.0551514	-0.0437265	0.110291	0.0233785	-0.0243128	-0.0437312	0.0271186	0.138071	-0.0356556	0.152158	0.0382233	-0.0195197	0.0234484	0.0239957	0.027022	-0.00967667	0.0306625	0.000482509	0.0146085
0	0.6	0.0631119	-0.0660491	0.0492818	0.00413882	-0.015417	-0.0579034	0.0071576	0.00944417	0.190514	0.0340403	-0.0251254	-0.00857417	0.00339158	0.0038655	-0.0210392	0.0630923	-0.0570264	-0.0276464	-0.0147677	0.00325958	0.0160199	0.0193801	0.0199601	-0.0102454	-0.0141504	0.0220079	0.00207359	-0.483434	0.0138019	-0.0597578	-0.0396146	0.173895	0.0209406	-0.0231275	-0.0338467	0.0334463	0.0967573	-0.0256484	0.159872	0.0469809	-0.0139978	0.0462602	0.0246463	0.0649044	-0.017946	0.0340914	0.00237816	0.0156574
0	0.8	-0.000928007	-0.0492869	-0.0263209	0.0420079	0.0897189	-0.00115487	-0.0304426	0.196829	0.0682103	0.0419605	-0.0173801	0.0694365	0.0183971	0.0569425	0.02572	0.0218573	0.00971143	0.0486516	-0.0245449	0.0541759	0.0988604	-0.0890139	0.0467852	0.00622936	-0.0146622	-0.0589892	0.010538	0.014229	0.175864	0.0346601	-0.0262885	-0.0094961	0.0124199	0.0131719	-0.049818	0.109473	-0.0941506	-0.0440584	-0.0171295	0.0079855	0.0281391	0.0447182	0.0173885	-0.00726154	-0.0104604	0.0884121	-0.0015762	0.304281
0.2	0.2	0.263763	0.1677	0.247277	0.244429	0.172582	0.150611	0.201961	0.198606	0.422424	0.241821	0.18134	0.192875	0.17886	0.223009	0.197784	0.226856	0.162769	0.16192	0.184735	0.213556	0.181699	0.194849	0.216579	0.191606	0.179947	0.262217	0.205825	0.25616	0.197294	0.136143	0.167267	0.308115	0.608867	0.198419	0.14763	0.227882	0.325064	0.15013	0.355662	0.228956	0.179125	0.2109	0.228707	0.237147	0.198096	0.242679	0.18862	0.230486
0.2	0.6	0.405498	0.146419	0.241562	0.173014	0.163977	0.119961	0.206728	0.217433	0.404303	0.235372	0.170438	0.190967	0.196959	0.220752	0.142586	0.270604	0.138887	0.102078	0.180062	0.22616	0.197026	0.227475	0.220693	0.19478	0.18554	0.283128	0.200099	-0.326478	0.214281	0.13175	0.169899	0.369166	0.453602	0.207859	0.158455	0.224083	0.274355	0.164182	0.369383	0.231414	0.184675	0.229074	0.229226	0.278772	0.191748	0.242375	0.1956	0.230694
0.2	0.8	0.195463	0.168769	0.167064	0.21545	0.296708	0.19578	0.16428	0.383889	0.243642	0.235435	0.196405	-0.284914	0.218944	0.251698	0.214961	0.225822	0.213316	0.252132	1.27075	0.254212	0.20208	0.125335	0.234239	0.168384	0.163786	0.0981366	0.211513	0.225942	0.386851	0.234347	0.162884	0.192252	0.185349	0.216033	0.101514	0.314929	0.104444	0.154374	0.180868	0.437713	0.202994	0.262189	0.223257	0.201564	0.190378	0.305793	0.194436	-0.539827
cisMR-cML
0	0.2	0.0583298	-0.0540001	0.0543055	0.0185133	4.68861e-05	-0.0210309	0.00868213	-0.00366811	0.0882702	0.0293124	-0.0137193	-0.00132332	-0.00957623	0.0211552	-0.0431205	0.0134144	-0.0297799	-0.0351184	-0.00343795	-0.0139455	-0.0360582	-0.00745953	0.0240962	-0.00517599	-0.0114161	0.0177754	0.00577528	0.0271602	0.00148032	-0.0639083	-0.0449619	0.102659	0.0971833	-0.022554	-0.00914839	0.0268667	0.0555807	-0.0278699	0.14543	0.044111	0.000207953	-0.0231705	0.0280318	0.0236068	-0.0113205	0.0258755	0.00147816	0.0203638
0	0.6	0.0802881	-0.0767189	0.0505016	0.036759	-0.0161787	-0.0218044	0.00464624	0.0130649	0.131438	0.0297328	-0.027604	-0.00394246	0.00258425	0.0195697	-0.058482	0.0597473	-0.056387	-0.0447284	-0.0109231	0.0117169	0.00684187	0.0238032	0.0238653	-0.0105317	-0.0131781	0.0330307	-0.00366257	-0.086241	0.0217038	-0.0706052	-0.0413951	0.139585	0.0758708	-0.0236339	-0.00397244	0.0357251	0.0443451	-0.0157761	0.169502	0.0474779	0.0957326	0.00965081	0.0305139	0.0620184	-0.0245807	0.0214018	0.0053498	0.0296876
0	0.8	0.00408078	-0.0838938	-0.0290633	0.101579	0.0716572	-0.00572678	-0.0320695	0.15992	0.11956	0.0415381	-0.0198547	-0.033887	-0.0720495	0.0298897	0.0270187	-0.00634077	0.00521683	0.0565975	0.348943	0.042008	0.178754	-0.115536	0.0535835	0.0243396	0.00921217	-0.0390739	0.00954546	0.0177454	0.0940418	0.0328172	-0.0763152	-0.0145877	-0.00581968	0.0504411	-0.180081	0.102806	-0.0691102	-0.0526611	-0.00991782	0.0660116	-0.0249258	0.0649566	0.0248783	-0.0136913	-0.0077551	-0.00899688	-0.00484377	-0.51489
0.2	0.2	0.292661	0.144415	0.252195	0.233015	0.188277	0.162184	0.206324	0.19376	0.351007	0.232602	0.184517	0.196896	0.179904	0.27591	0.156239	0.157635	0.162288	0.151423	0.188512	0.194164	0.165237	0.193585	0.21749	0.190063	0.1833	0.23884	0.199187	0.244357	0.199121	0.137042	0.169948	0.309028	0.252379	0.198707	0.155439	0.234172	0.27404	0.154382	0.357449	0.239741	0.185861	0.154467	0.230283	0.224719	0.194174	0.245485	0.192289	0.241051
0.2	0.6	0.329409	0.109437	0.247412	0.212492	0.177139	0.132052	0.205041	0.215937	0.36596	0.232776	0.162442	0.196731	0.195106	0.26401	0.087751	0.271538	0.139507	0.126976	0.189485	0.248941	0.168008	0.225163	0.221123	0.195066	0.18757	0.250378	0.200353	0.0220079	0.217542	0.129348	0.16851	0.34212	0.276977	0.212127	0.181405	0.215953	0.224268	0.170534	0.346283	0.237689	0.205179	0.16339	0.232396	0.27378	0.18507	0.229501	0.202927	0.243082
0.2	0.8	0.198876	0.134726	0.166184	0.214682	0.287997	0.193318	0.165179	0.330309	0.276632	0.246642	0.186445	-0.0174889	0.125687	0.236356	0.220828	0.164058	0.21682	0.262458	0.811072	0.252956	-0.0363728	0.073315	0.236851	0.20309	0.190848	0.0991976	0.210355	0.243014	0.361312	0.227433	0.112308	0.176652	0.197449	0.26393	-0.0145084	0.221952	0.164366	0.111201	0.186049	0.331582	0.155464	0.26643	0.229336	0.196967	0.186994	0.262291	0.213717	-0.283885
cisMR-Lasso-BIC
0	0.2	-0.00993893	0.000453927	-0.0232407	0.146068	0.0429656	-0.0148727	0.00504433	0.0107544	0.0846688	0.0198218	-0.0110797		0.00084359	0.0374774	0.0343492	0.0170899	-0.00651512	0.0414641	0.0598983	0.0219898	0.0185457	-0.0731635	0.0521245	0.00095597	-0.00853136	-0.078944	0.00489106	0.0109477	0.0624828	0.0377499	-0.0173031	-0.00432794	-0.0129553	0.0741582	-0.267636	-0.982237	-0.0300454	-0.0316008	-0.00637286	-0.00113427	-0.241742	-0.00328687	0.0222031	-0.00654658	-0.0185966	0.023232	0.00731062	-1.25637
0	0.6	-0.00232634	-0.020303	-0.0245177	0.434166	0.0539836	-0.00841704	-0.00841327	0.0263773	0.0801152	0.0302932	-0.0121459	-1.16553	-0.172599	0.0457007	0.0288973	-0.0151674	-0.00826949	0.0407445	0.0480874	0.0379329	0.0277311	-0.117965	0.0492823	0.00412427	-0.015411	-0.110793	0.00715816	0.473577	0.190517	0.034037	-0.0251435	0.00394949	0.00339147	0.271162	-0.250181	-1.09219	-0.050225	-0.0276418	-0.0147733	0.00322248	-0.0246172	0.0170422	0.061946	-0.0102501	-0.0141548	0.0220015	0.0238482	-1.12578
0	0.8	0.00317595	-0.0848059	-0.0263402	0.574088	0.0897302	-0.001155	-0.981636	0.196809	0.049408	0.00401702	-0.0205045	0.0694407	-0.0716673	0.0569079	0.0257202	-1.12314	-0.00548614	0.156167	-0.024715	0.0541741	0.098983	-0.0713648	0.192088	0.00623868	-0.0140467	-0.0329846	0.0105381	0.37393	0.21959	0.0346398	-0.026302	-0.116537	0.0124183	0.341779	-0.24349	-1.39781	-0.0870001	-0.0440423	-0.048211	-0.000890188	0.0196367	0.0204553	0.0681987	-0.0072779	-0.0418692	-0.247304	0.0853937	-1.04526
0.2	0.2	0.183274	0.215998	0.177579	0.354471	0.239716	0.183038	0.228184	0.214179	0.27938	0.210768	0.199308	-0.498536	0.204753	0.244613	0.230723	0.219191	0.194188	0.286219	0.297291	0.217808	0.220097	0.167711	0.247276	0.187884	0.172587	0.150616	0.23447	0.222565	0.29064	0.241819	0.181338	0.19287	0.178862	0.417322	-0.0922864	-0.567083	0.162774	0.161921	0.184738	0.195285	0.181699	0.194843	0.216581	0.191608	0.179948	0.234272	0.205822	-1.09983
0.2	0.6	0.196512	0.196565	0.172548	0.647927	0.250389	0.18829	0.211031	0.230875	0.296046	0.222081	0.198498	-0.151422	0.212722	0.284974	0.221538	0.205169	0.201123	0.295766	0.262288	0.236743	0.224472	0.0751445	0.274846	0.173017	0.162884	0.119978	0.210481	0.636886	0.404314	0.235364	0.170416	0.230701	0.196961	0.468589	-0.0756459	-0.945781	0.141962	0.102092	0.180056	0.251017	0.197031	0.234565	0.250313	0.194785	0.185535	0.255957	0.219767	-0.933659
0.2	0.8	0.202406	0.0822255	0.167037		0.296729	0.195781	0.164338	0.383926	0.323188	0.277709	0.196395	0.323202	0.131058	0.157039	0.221223	-0.998252	0.195544	1.54956	1.27142	0.254216	0.139286	0.124314	1.95778	0.168424	1.36513	0.0981331	0.211713	0.470791	0.439439	0.234375	0.151237	0.238814	0.207261		-0.160701	-1.25506	0.104696	0.154398	0.173398	0.437729	0.162807	1.40608	10.7126	0.204514	0.200096	-0.0413985	0.378669	0.47138
cisMR-Lasso
0	0.2	-0.00100201	0.000391569	-0.0293759	0.200386	0.0451129	-0.0131776	0.00989114	0.0232625	0.0888763	0.0190979	-0.0119217	-0.874888	-0.0254471	0.0399309	0.0389943	-0.0548248	-0.00317931	0.0548722	0.189124	0.021363	-0.0269859	-0.0912575	0.0534192	-0.0062696	-0.0065437	-0.072339	0.0164644	0.187948	0.0740274	0.037028	-0.0134218	-0.00051561	-0.00342541	0.0945544	-0.276581	-0.735158	-0.0283581	-0.0384272	-0.00909519	-0.00390569	-0.188014	0.000507648	0.026817	-0.00225204	-0.0151433	0.0170816	0.00775919	-1.04239
0	0.6	0.00689364	-0.0326792	-0.0669331	0.367177	0.0550569	-0.0052263	-0.00122469	0.08318	0.100464	0.032108	-0.0121395	-0.740354	-0.12043	0.0332816	0.0306994	-0.250579	-0.0036444	0.066838	0.297331	0.0311895	-0.522973	-0.142179	0.0553055	-0.0331747	-0.0137564	-0.114736	0.00770589	0.296342	0.129691	0.0378772	-0.0154514	0.020647	0.00831651	0.248927	-0.2935	-1.11044	-0.0589755	-0.0422509	-0.0322001	0.0365227	-0.0708202	0.0399658	0.062537	-0.0100161	-0.0136298	-0.0126224	0.0323909	-0.96724
0	0.8	0.00715029	1.42392	-0.151929	0.619427	0.0734685	0.000378155	-0.331656	0.220779	0.128402	-0.747867	-0.0302248	-0.367675	-0.11757	0.0379448	0.0241538	-0.583291	0.000659641	1.16151	0.366985	0.0356953	-0.196619	-0.12429	0.94593	-0.0179793	1.00301	-0.0213175	0.00868872	0.322044	0.140832	0.0433323	-0.0740521	0.00510564	-0.000972326	0.858651	-0.31019	-1.4391	-0.0928285	-0.091704	-0.0515117	0.124475	-0.0205883	0.440973	3.535	0.114039	-0.0264085	-0.1177	0.113833	-0.695024
0.2	0.2	0.191046	0.214433	0.176005	0.444503	0.243554	0.18216	0.223808	0.223738	0.281834	0.208016	0.199813	-0.245062	0.202452	0.269778	0.229984	0.212581	0.200535	0.284735	0.458551	0.220465	0.224912	0.132522	0.248289	0.203949	0.17694	0.153524	0.242906	0.562443	0.326986	0.242667	0.184757	0.208396	0.190128	0.354815	-0.0974698	-0.445289	0.17064	0.154191	0.17901	0.202336	0.0883301	0.209042	0.221177	0.197855	0.183305	0.231658	0.215256	-0.63045
0.2	0.6	0.19957	0.236476	0.168396	0.625431	0.251518	0.190046	0.215913	0.296137	0.300838	0.217068	0.197775	-0.341006	0.177048	0.120224	0.218785	0.164094	0.202046	0.313495	0.95381	0.235494	0.168172	0.0822093	0.282492	0.179295	0.162575	0.12101	0.23043	0.56027	0.360056	0.236713	0.17252	0.231289	0.215056	0.421595	-0.111277	-0.981684	0.1468	0.135513	0.178566	0.314151	0.160559	0.375067	0.248648	0.193372	0.188164	0.248771	0.242048	-0.529399
0.2	0.8	0.207089	1.21383	0.162393	1.0036	0.29432	0.19817	0.0468537	0.409692	0.3399	-0.348464	0.18903	0.19337	0.0798372	-0.18136	0.220028	-0.53894	0.197795	1.4651	0.844226	0.252956	-0.704094	0.10541	1.62557	0.209376	0.715532	0.135568	0.248427	0.5055	0.372717	0.240977	0.141633	0.266943	0.214207	-0.381041	-0.11348	-1.26958	0.109018	0.10196	0.15176	0.427011	0.175174	1.05368	7.88065	0.762894	0.179833	0.125983	0.320985	-0.141579
True positives across 500 replicates
cisMR-cML-BIC
0	0.2	4	2	3	3	4	3	3	4	4	3	4	4	3	4	4	4	4	3	4	3	3	4	4	4	3	3	4	3	4	4	4	3	3	4	4	3	3	4	4	4	4	3	4	3	4	4	4	4
0	0.6	4	2	3	4	4	3	3	4	3	3	4	4	3	4	4	4	4	3	4	3	3	4	4	4	3	3	4	2	4	4	4	3	3	4	4	3	3	4	4	4	4	3	4	3	4	4	4	4
0	0.8	2	4	4	3	2	4	3	2	3	3	4	4	4	3	2	4	4	4	4	2	4	2	3	4	4	3	3	4	3	3	4	4	3	4	4	4	4	3	4	3	3	4	4	4	3	4	4	3
0.2	0.2	4	2	3	3	4	3	3	4	3	3	4	4	3	4	4	4	4	3	4	3	3	4	4	4	3	4	4	3	4	4	4	3	2	4	4	3	3	4	4	4	4	3	4	3	4	4	4	4
0.2	0.6	3	2	3	4	4	3	3	4	3	3	4	4	3	4	4	4	4	3	4	3	3	4	4	4	3	4	4	2	4	4	4	3	2	4	4	3	3	4	4	4	4	3	4	3	4	4	4	4
0.2	0.8	2	4	4	3	2	4	3	2	3	3	4	1	4	3	2	4	4	4	0	2	4	2	3	4	4	3	3	4	3	3	4	4	2	4	4	4	4	3	4	2	3	4	4	4	3	4	4	1
cisMR-Lasso-BIC
0	0.2	2	4	4	4	3	4	3	4	3	3	4	0	4	3	2	4	4	4	4	2	4	3	3	4	4	3	3	4	4	3	4	4	3	4	3	1	4	3	4	3	2	4	4	4	3	3	4	0
0	0.6	2	4	4	2	3	4	3	4	4	3	4	0	3	3	2	4	4	4	4	2	4	3	3	4	4	3	3	3	3	3	4	4	3	3	3	1	4	3	4	3	3	4	4	4	3	3	4	0
0	0.8	2	4	4	2	2	4	2	2	4	4	4	4	3	3	2	0	4	4	4	2	4	3	3	4	4	3	3	3	3	3	4	3	3	3	3	1	4	3	4	4	3	4	4	4	3	2	2	0
0.2	0.2	2	4	4	4	3	4	3	4	3	3	4	3	4	3	2	4	4	4	4	2	4	2	3	4	4	3	3	4	4	3	4	4	3	3	3	3	4	3	4	4	3	4	4	4	3	4	4	0
0.2	0.6	2	4	4	2	3	4	3	4	4	3	4	4	4	3	2	4	4	4	4	2	4	3	3	4	4	3	4	1	3	3	4	4	3	3	3	1	4	3	4	3	3	4	4	4	3	4	4	0
0.2	0.8	2	4	4	0	2	4	3	2	4	4	4	4	3	4	2	0	4	0	0	2	4	2	0	4	0	3	4	1	3	3	4	4	3	0	1	1	4	3	4	2	3	0	0	4	4	2	3	3
False positives across 500 replicates
cisMR-cML-BIC
0	0.2	0	0	0	0	0	0	0	0	0	0	0	0	0	0	0	0	0	0	0	0	0	0	0	0	0	0	0	0	0	0	0	0	0	0	0	0	1	0	0	0	0	0	0	0	0	0	0	0
0	0.6	0	0	0	0	0	0	0	0	0	0	0	0	0	0	0	0	0	0	0	0	0	0	0	0	0	0	0	1	1	0	0	0	0	0	0	0	1	0	0	0	0	0	0	0	0	0	0	0
0	0.8	0	0	0	0	0	0	0	0	0	0	0	0	0	0	0	0	0	0	0	0	0	0	0	0	0	0	0	0	0	0	0	0	0	0	0	0	0	0	0	0	0	0	0	0	0	0	0	0
0.2	0.2	0	0	0	0	0	0	0	0	0	0	0	0	0	0	0	0	0	0	0	0	0	0	0	0	0	0	0	0	0	0	0	0	2	0	0	0	1	0	0	0	0	0	0	0	0	0	0	0
0.2	0.6	0	0	0	0	0	0	0	0	0	0	0	0	0	0	0	0	0	1	0	0	0	0	0	0	0	0	0	3	0	0	0	0	2	0	0	0	1	0	0	0	0	0	0	0	0	0	0	0
0.2	0.8	0	0	0	0	0	0	0	0	0	0	0	0	0	0	0	0	0	0	0	0	2	0	0	0	0	0	0	0	0	0	0	0	0	0	0	0	0	0	0	0	0	0	0	0	0	0	0	0
cisMR-Lasso-BIC
0	0.2	0	0	0	2	0	0	0	0	0	0	0	0	0	0	0	1	1	0	2	0	1	0	0	0	0	1	0	1	0	0	0	0	0	2	2	3	0	0	0	0	3	0	0	0	0	0	0	0
0	0.6	1	0	0	2	0	0	0	0	1	0	0	0	1	0	0	2	2	0	2	0	1	1	0	0	0	1	0	4	0	0	0	1	0	3	2	1	1	0	0	0	2	1	1	0	0	0	1	0
0	0.8	1	1	0	5	0	0	2	0	0	4	1	0	1	0	0	0	2	4	0	0	0	0	4	0	2	2	0	4	2	0	0	1	0	4	3	1	1	0	2	0	1	2	1	0	2	2	0	0
0.2	0.2	0	0	0	2	0	0	1	1	1	0	0	5	0	0	0	0	1	1	3	0	1	0	0	0	0	0	1	4	0	0	0	0	0	2	2	5	0	0	0	0	0	0	0	0	0	1	0	0
0.2	0.6	1	0	0	4	0	0	1	1	2	0	0	4	0	1	0	1	2	1	1	0	1	0	1	0	1	0	0	1	0	0	0	3	0	3	2	1	1	1	0	1	0	2	1	0	0	1	1	0
0.2	0.8	1	3	0	0	0	0	0	0	2	2	0	0	1	1	1	0	3	0	0	0	4	1	1	0	0	1	0	2	2	0	2	4	0	0	2	1	1	0	1	0	2	0	1	2	0	1	1	1
[truncated: 452 more columns]

[truncated: 14 more sheets: Table S7, Table S8, Table S9, Table S16, Table S10, Table S11, Table S12, Table S13, Table S14, Table S15, Table S17, Table S18, Table S19, Figure S2]
